# Supplementary material for: Psycho-oncology practice for cancer patients during the pandemic lockdown in Italy: A qualitative mixed-method study with psychotherapists
Source: PLoS One. 2025 Apr 28;20(4):e0318241. doi: 10.1371/journal.pone.0318241 (PMC12036904; doi:10.1371/journal.pone.0318241)
Supplement: S1 dataset — (XLSX) [file pone.0318241.s001.xlsx]

## Sheet: Form Responses 1
In these last weeks of the pandemic, are you treating oncology patients as a psychotherapist	How old are you?	What is your gender?	Where are you working?	In which setting are you working?	What is your type of employment relationship (predominantly)?	With which type of clientele do you predominantly work?	How long have you been working with oncology patients?	Have you had experience in the field of emergency psychology	What is your postgraduate specialization?	What additional postgraduate qualifications do you have?	Are you currently in quarantine or have you been in quarantine?	Thinking about your clinical practice, in these last weeks of the pandemic, could you tell us about an event that has particularly POSITIVELY impacted you	"Thinking about your clinical practice, in these last weeks of the pandemic, could you tell us about an event that has particularly NEGATIVELY impacted you?	"Regarding the negative event you reported, what changes would you make to ensure that the events you described do not happen again in the future or occur differently
No
No
No
No
No
No
No
No
No
No
No
No
No
No
No
No
No
No
No
No
No
No
No
No
No
No
No
No
No
No
No
No
No
No
No
No
No
Yes	31 - 40 years old	Female	Lombardia	Hospital	Freelancer	Adults	6 - 10 years	Yes	Cognitive Graduate School		No	“A young cancer patient with a rare tumor, who had been undergoing chemotherapy treatment for a few months, reported to me during a psychological interview that the slowdown in life caused by the Covid19 emergency was experienced by her as a beautiful opportunity, as if life was saying to her, “'take care of yourself, take all the time you need.... The whole world has stopped to wait for you. Tha…	One patient brought me all his anger casued by the feeling of seeing himself abandoned, unseen and neglected.	I would consider reflecting as a team on the meanings and significances of the visits and the therapies that, in light of the Covid19 emergency, the ward has deemed useful to postpone or cancel. This would helps the entire care team working on the creation of a mental container more predisposed to accommodate the emotions and experiences of the patients.
Yes	41 - 50 years old	Female	Emilia-Romagna	Hospital	Outpatient specialist.	Adults	11 - 20 years	Yes	Psychotherapy bioenergetic analysis	Post-graduate master	No	The greater intimacy achieved with some patients	Noticing the extreme loneliness of Covid patients and feeling powerless to help them	I don't have the possibility to change the organizational aspect, but I think this experience can help us understand the real needs of patients when they are ffollowed up in the community.
Yes	51 - 60 years old	Male	Marche	Hospital	Freelancer	Adults	11 - 20 years	Yes	Gestalt psychotherapy		No	There were no	Discontinuing labor relations in the departments in which I worked	Hiring psychologists in cancer wards
Yes	> 61 years old	Female	Lombardia	Hospital	Freelancer	Adults	> 31 years	Yes	Psycho-oncology - sexology - bioenergetic analysis		yes	Patients' interest in my health	None from patients. Neg. My manager who does not understand the situation and does not allow us to work feeling supported and understood	The possibility to work being hired and not with an annual contract, after 40 years of service. Work injury (working at home in smart-working due to positivity to Covid- 19 but not paid) recognized
Yes	31 - 40 years old	Female	Campania	Scientific Institute for Research, Hospitalization and Healthcare	Employee	Adults	6 - 10 years	No	systemic relational psychotherapist	Post-graduate master's degree in health psychology - EMDR level I training	No	I find it very difficult to find anything positive that has impacted me at this time of pandemic. In clinical practice perhaps, the only positive element I can find relates to some patients who, forced to be completely alone during hospitalizations, have proved to be much more autonomous in managing the treatment process.	I work in a Hematology Oncology Department and assist patients and family members. At this historical time, what was most difficult to deal with were two terminally ill patients who were totally isolated from their affections. As much as all the staff of the department tried to huddle around the patients creating a kind of family, the pain of separation at such a delicate time is difficult to hea…	Unfortunately, working in a ward where patients are immuno-depressed, I cannot imagine a different way to be able to deal with this kind of situation. Perhaps one possibility might have been a highly specialized home care to allow family members to take patients home. Although this possibility would in any case have brought up other major problems of managing immuno-depressed patients.
Yes	< 30 years old	Female	Lombardia	Scientific Institute for Research, Hospitalization and Healthcare, Private practice	Freelancer	Adults	< 5 years	Yes	Brief Integrated Psychotherapy		yes	The readiness with which patients adapted to the situation by accepting online interviews	People's lack of motivation to continue with clinical pathways; in the presence of a declared need for support (which does not end within one visit), they do not continue after the first visit-when this is provided free of charge as a service during this pandemic.	We would need a nationwide intervention to promote the position of the professional psychologist, both in the public and private settings, not on a volunteer basis. An excess of availability on a voluntary basis promotes a wrong image of our figure, as if it were an additional perk, almost an extra, when instead it could play a key role in the well-being and health of the citizens. The psychologi…
Yes	> 61 years old	Female	Abruzzo	Hospital	Employee	Adults	> 31 years	Yes	Psychosomatic medicine family therapy	5 ADVANCED TRAINING COURSES	No	Opening a telephone hotline dedicated to cancer patients and their families. Request for psychological support from patients who had shown resistance to such support in the past. Continuity in contacts	Telephone request from a caregiver of a cancer patient requesting my confirmation about the patient's taking anxiolytic. Insistence on the request despite the correct reasons given (need for a clinical psychological visit with the patient: administration of appropriate testing and consultation with referring oncologist regarding drug to be taken and respective modalities)	It is necessary for the public to be informed about the professional characteristics of the psychologist and the type of intervention.
Yes	41 - 50 years old	Female	Campania	Hospital	Employee	Adults	21 - 30 years	No	Systemic	Post-graduate Master	No	A practitioner who found benefit from post-work conversations	Forced isolation for both patients and operators and separation from their families.	Ensuring support for all people during the 'emergency
Yes	51 - 60 years old	Female	Veneto	Home Care, Hospital, Scientific Institute for Research, Hospitalization and Healthcare	Employee	Adults	> 31 years	Yes	Gestalt psychotherapy		No	Patients' joy demonstrated because they were not psychotherapeutically abandoned during the Covid period	Lack of attention to the bereavement of family members for those who died during the covid period	I have initiated with other colleagues a bereavement support project specifically for this population
Yes	41 - 50 years old	Female	Lombardia	Private practice	Freelancer	Adults	< 5 years	Yes	Cognitive constructivist psychotherapist	Specialization in psychotherapy, basic psycho-oncology course c/o Istituto Tumori Milano	No	The vast proportion of patients who freely chose to continue being followed by video call and who said “she is the same professional whether on call or in the office”	The struggle of caring for multiple patients at the same time who have lost a family member or job due to Covid19	I think if it happens again, I would ask for more moments of sharing or peer supervision with colleagues
Yes	51 - 60 years old	Female	Sicilia	Home care, Hospital, Private practice	Freelancer	Adults	< 5 years	Yes	Cognitive_behavioral psychotherapy	Post-graduate Master's degree in psychological assessment, ABA master's degree,	No	I received many calls from patients.	Some irresponsible behavior of some people who returned (at home) from the North, continued to go out and put their own lives and the lives of others at risk.	More control, to offer a telephone service that provides guidelines and psychological support that can meet the specific needs of the emergency period
Yes	41 - 50 years old	Female	Piemonte	Home care, Hospital	Specialist consultant	Adults	21 - 30 years	No	Health psychologist	Post-graduate Master in Psycho-oncology Post-graduate Master in Bioethics	No	Continuing to care for cancer patients and healthcrare teams despite the fact that priority and emergency also required a commitment to hospitalized patients and their families	No longer being able to do outpatient activities in person, Although it was a more than fair choice.	None, it was necessary
Yes	51 - 60 years old	Female	Lombardia	Private practice	Freelancer	Adults	> 31 years	Yes	Clinical psychology	PNEI and complementary medicine	yes	Greater access to emotional content	The absence of the body when not working in person	Encourage the patient to focus more on emotional sensations that resonate at a somatic level
Yes	51 - 60 years old	Female	Lombardia	Private practice, volunteer associations for migrant clinics. missions with NGOs and humanitarian organizations	Freelancer	couples and migrants	< 5 years	Yes	Jungian psychotherapy,	emergency, ethnospychiatry	No	Volunteering disconnected from psychotherapy but positive with friendly phone calls to isolated elderly individuals was a form of spontaneous psychotherapy	the death of medical colleagues	I have accepted a temporary on-call assignment for therapeutic support offered exclusively to hospital staff.
Yes	51 - 60 years old	Female	Lombardia	Scientific Institute for Research, Hospitalization and Healthcare	Freelancer	Adults	> 31 years	Yes	Clinical psychology	Diploma of director of psychodrama/psychodynamic psychotherapy school	No	My patients tended to be much more psychologically solid with respect to the pandemic and lockdown than I cautiously expected	The lack of attention to the effective psychological support of medical healthcare professionals and patients who have been locked in covid units	A more timely and participatory promotion by healthcare facilities regarding the support of healthcare practitioner, "To organize more systematically the possibility of remote support via devices for patients.
Yes	> 61 years old	Female	Lombardia	Hospice	Freelancer	Adults	11 - 20 years	No	interactive/cognitive therapy	criminology, psychosociology oragnization, psychoncology	No	I have done a lot of work on bereavement through a national hotline. I was particularly impressed by a multiple bereavement in the same family (four people all with close ties died). Those who asked for help were a mother and daughter, expecting a baby. We spoke four times and I received the photo of the new born as a token of appreciation....	The suicide of a nurse whose mother I am in contact with for grief management.	I don't know if the suicide was pandemic-related, but in any case I think health care organizations should put more effort into human resource management overall. I don't think any psychological support to individuals and healthcare teams is sufficient, I think instead that systemic interventions would have a greater impact.
Yes	51 - 60 years old	Female	Lombardia	Scientific Institute for Research, Hospitalization and Healthcare	Employee	Adults	> 31 years	No		Post-graduate Master's Degree Strategic Brief Psychotherapy	No	People who are already experiencing an oncological illness finally feel they are sharing with others their experiences of precariousness ... sometimes downsizing the perception of the seriousness of their condition. "More generally, the consideration of how much superfluousness there is in our existence."	The speculations of politics and certain media.	I would keep politics as separate as possible from the management of health issues
Yes	31 - 40 years old	Female	Campania	Home care	Freelancer	Adults	21 - 30 years	No	Systemic/Relational	Post-graduate Master's degree in Psycho-oncology	No	The significant psychological improvement of patients and families despite the emergency situation, demonstrating the emotional resources at hand	The refusal by some families to have their relatives followed despite the advanced stages of their illness	Improving information and making it less threatening
Yes	41 - 50 years old	Female	Emilia-Romagna	Hospice	Freelancer	Adults	11 - 20 years	Yes	Cognitive_behavioral psychotherapy	1st Level EMDR Certificate	yes	Greater solidarity among colleagues and healthcare professionals in general.	I often worked from home using my own resources without being recognized and paid by my organization.	Increased awareness of the institution toward forms of smart working
Yes	41 - 50 years old	Female	Campania	Scientific Institute for Research, Hospitalization and Healthcare	Employee	Adults	21 - 30 years	No	systemic relational and family psychotherapy	EMDR	yes	no patient-related events impressed me in a positive way	An 18-year-old girl who was informed of the diagnosis without the possibility of a family member being present because they are not currently admitted inside the hospital	I don't know
Yes	31 - 40 years old	Male	Puglia	Hospital, Hospice	Employee	Adults	6 - 10 years	No	Resident in Transactional Analytical Psychotherapy		yes	Cancer patients followed in the Psycho-oncology outpatient clinic also benefited from the psychological pathway in dealing with their disease during quarantined	Many hospice patients die without family members, with a strong sense of loneliness	Implement palliative home care and/or home-based services in general
Yes	41 - 50 years old	Female	Piemonte	Private foundation	Employee	Adults	11 - 20 years	Yes	Rogersian Psychotherapist	Emdr 1 and 2 level post-graduate master in psycho-oncology	No	My patients' strength, resilience and adaptability	The pain about how covid is making life more complicated for cancer patients	Surely I will be more ready for it
Yes	31 - 40 years old	Female	Puglia	Hospice	Employee	Adults	6 - 10 years	No	Brief dynamic psychotherapy	II level post-graduate Master's degree in psycho-oncology	No	There were no events that impressed me particularly positively	Many patients died without the presence of family members	Allow, with appropriate precautions, family members access during patient's worsening
Yes	31 - 40 years old	Female	Veneto	Home care, Territorial service	Freelancer	Adults	< 5 years	No	Systmic Relational Psychotherapy		No	Not being able to see patients in person, but conducting only telephone interviews, I was able to follow up remotely with the caregiver of a bereavement patient who moved to another region. In “ ordinary” situations I could not have guaranteed this kind of support since if a patient and his family member had to move, the therapeutic relationship would be disrupted.	A patient I have been following for the past few months has ended up living 24 hours a day at home with her partner despite the conflictual relationship that has persisted for years. The situation has become exasperating for both of them and their children, with constant accusations, sense of frustration and strong anger expressed.	I am working on parenting instead of on the couple. It would be important to have the contribution of a colleague who would take care of the husband in order to conduct a parallel course and be able to compare periodically on the progress of the meetings
Yes	41 - 50 years old	Female	Puglia	Home care, Hospice.	Employee	Adults	11 - 20 years	No	Systmic Relational Psychotherapy	Post-graduate Master's degree in psycho-oncology/post-graduate master's degree in palliative care	No	Solidarity and group spirit	The inability to have physical contact with patients, the distance, the limitations of phone interviews.... The FEAR of many people. A crying patient and the impossibility of hugging him.	I don't know.
Yes	51 - 60 years old	Male	Lazio	Hospice, Private practice	Employee	Adults	21 - 30 years	No	Psychotherapy Specialization	Specialization Clinical sexology and numerous advanced courses	No	The choice to give therapeutic continuity and online support to patients	Hospice closure to family visits. Painful but necessary.	Ensure tight and rigorous security measures
Yes	41 - 50 years old	Female	Veneto	Hospital	Freelancer	Adults	21 - 30 years	Yes	cognitive behavioral psychotherapy	hypnosis, EMDR, neuropsychology	No	I don't have a particular event	none particularly negative	I cannot answer
Yes	31 - 40 years old	Female	Veneto	Home care	Freelancer	Adults	6 - 10 years	No	relational systemic	Level I and II EMDR, autogenic training practitioner, advanced course in bioethics	No	A former oncology pc contacted me by phone alarmed about her husband (who had some clinical symptoms that the general practitoner was monitoring); I urged immediate medical contact given the sudden aggravation. The husband was admitted for covid-19. I supported her by phone throughout the entire period, including the hospitalization period that she also experienced (covid-19), almost simultaneous…	The event relates to a appointment requested by a young oncology pc, already in my care, and postponed due to emergency-related arrangements. The patient then suddenly deteriorated to death. The situation did not allow for the psychological support requested, leaving me, as a professional, feeling sorry for not having responded to the need expressed by the patient (although there was a support it…	I would assess differently the needs of the patients, contextualizing the situation more to respond more functionally to emerging needs
Yes	31 - 40 years old	Male	Toscana	Hospital, Hospice, Private practice	Freelancer	Adults	6 - 10 years	Yes	Brief Strategic Psychotherapy	Ph.D. in Psychology; Expert in Sexology	No	Resilience observed in many patients	Increased anguish	Distinguishing anguish from other emotions
Yes	< 30 years old	Female	Toscana	Hospital	Scholarship	Adults	< 5 years	No	Psychodynamic psychotherapy in the institutional setting	Post graduate Master's degree in Psycho-oncology	No	It was positive noting that despite the change in setting (no longer visits in the outpatient clinic vis a vis but via telephone) all patients continued to request support via phone or video call. Certainly this has affected the way of working but after a first appointment in this new format, already it became more natural.	I currently continue with telephone support to cancer patients from home. And it was very painful not being able to say goodbye to a patient who passed away a few days ago after more than 3 years of psychological support. She was hospitalized suddenly and working in smart-working I could not go to the ward to support her and say goodbye.	“It was an exceptional condition since usually, when there is a request for counseling in the ward, I can go and visit the patient. In this case, however, working from home I was unable to do so. ”
Yes	31 - 40 years old	Female	Toscana	Hospital	Trainee.	Adults	6 - 10 years	No	Psychodynamic Orientation	Ph.D. in Psychology and Neuroscience	No	In the already established and solid therapeutic relationships, I found significant disclosure by the patient . We were able to touch deep themes that had, in some cases, only been touched upon in the “classical” setting. I reflected on the possibility that contact with deep anguish evoked by the ongoing emergency may have facilitated a process of access to the intrapsychic.	Working with patients in advanced or terminal stages of illness is extremely complex. I have felt within myself that I have “missed” an important appointment on many occasions. Patients come to the hospital, but we are not there, where we are supposed to be, in their thoughts. Precarious physical conditions also make long-distance relationships difficult. Telephone interviews are very tiring for …	I believe that as regards phase 1 and phase 2, there are few changes that need to be made. Unfortunately, these are necessary ministerial provisions to protect the health of citizens. It is important, primarily for ourselves and for the quality of service provided, to come to terms with the sense of suspension and helplessness. For any new phases of emergency management, I believe it is important…
Yes	51 - 60 years old	Male	Toscana	Private practice	Freelancer	Adults	11 - 20 years	No	Brief Strategic Psychotherapy		No	A particularly challenging patient found resources to overcome her difficulties by making herself useful to others most in need. The person discovered new resources by strengthening herself. The conversations were helpful in staying the course.	Helping a nurse who had had a case of suicide among her patients. Frustration and guilt dominated her days. The conversations helped her cope with this difficult time.	Suggested working with the group to agree in the best management of patients, improve communication and listening to all dynamics with both colleagues and users.
Yes	41 - 50 years old	Female	Emilia-Romagna	Hospital	Employee	Adults	11 - 20 years	Yes	Psychosomatically oriented psychotherapist	Ph.D. and specialization in psychotherapy	No	the humanity and humility encountered by some medical colleagues with whom I concurrently shared covid patients allowed me to do synergistic networking	The loneliness and dehumanization of the treatment process to which some patients have been subjected	Improved care management of nurses and Healthcare Assistan (more trained staff to be involved)
Yes	31 - 40 years old	Female	Puglia	Hospital	Freelancer	Adults	11 - 20 years	Yes	Psychoanalytic psychotherapy	Specialization	No	The husband of a mastectomized patient who shared with her The choice not to undergo expander insertion to avoid his wife further complications and hospital admissions in this vaccine-free year . The husband's support in this choice was crucial in reassuring his wife in rejecting the proposed expander insertion.	A patient who had not told any of her family members about her diagnosis of breast cancer to avoid further upsetting her parents, who were already affected by the restrictive measures imposed by covid. I do not know how this patient's story ended because she never contacted me again, after a session in which I invited her to reflect on why she did not want to share with anyone this experience, wh…	If there had been a hospital support pathway with more meetings I probably would have had a chance to see the patient again, maybe nothing would have changed anyway.
Yes	41 - 50 years old	Female	Toscana	Hospital	Employee	Adults	11 - 20 years	Yes	Transactional Analyst Psychotherapist	post-graduate Master of Psycho-oncology, EMDR	No	Good networking with colleagues in various departments	-	-
Yes	31 - 40 years old	Female	Toscana	Hospital	Freelancer	Adults	< 5 years	No	Systemic relational psychotherapy	Psychotherapist	No	No psychotherapy was discontinued despite the shift to the online setting therefore continuity of care was maintained.	Many sources of stress for the cancer patient have added up to greater difficulty in adapting to the course of treatment, including increased anxiety and depressive symptoms related to social distancing. Therapeutic continuity was enhanced (e.g., weekly instead of fortnightly interviews) to provide a space for containment and re-elaboration of experiences. Increased personal fatigue in working du…	Paid more attention to the therapist by organizations
Yes	31 - 40 years old	Female	Emilia-Romagna	Hospital	Employee	Adults	< 5 years	Yes	Cognitive-behavioral psychotherapy	Specialization in psychotherapy	No	The ability to offer psychological support to those hospitalized in isolation through video calls and collaboration with the ward team	Gathering the concerns and sense of loss of patients who have seen their care pathways slowed down or interrupted due to the emergency	Continue to provide the same level of care and assistance to chronic patients
Yes	31 - 40 years old	Female	Toscana	Hospital, Private practice	Freelancer	Adults	6 - 10 years	No	Cognitive-behavioral		No	New patients who rely on online therapy	Having blocked the vis a vis psychological service	I would not block the service
Yes	41 - 50 years old	Female	Toscana	Hospital	Freelancer	Adults	6 - 10 years	No	Systemic relational psychotherapy	Post-graduate Master's degree level II Palliative care and pain therapy	No	Telephone and video call mode was activated to continue the meetings, and patients and family members willingly and gratefully accepted this solution in a state of emergency.	It seems that the importance of an efficient and effective public health system is recogonized only in crisis and emergency situations, with relative space for psychologists-psychotherapists. Politics is largely responsible for cuts and disinterest.	Don't forget and learn from mistakes.
Yes	41 - 50 years old	Male	Sicilia	Home care, No-profit organization	Freelancer	Adults	11 - 20 years	No	Gestalt	Postgraduate courses in psycho-oncology, Level 2 Postgraduate master's degree in psycho-oncology and Level 1 Postgraduate master's degree in Palliative Care	yes	The problems in relating within the same family.	The psychosis of death	Always look at positive aspects
Yes	41 - 50 years old	Female	Piemonte	Hospital	I work as a freelancer for a Foundation Non-Profit Organization	Adults	6 - 10 years	No	Psychodynamic Orientation	Specialization in psychotherapy	No	The use of stabilization techniques has served in certain anxiety situations	Family members' anguish in not being able to mourn patients died by COVID in hospital “	Getting patients and family members to communicate using phones or tablets, as has been done subsequently
Yes	31 - 40 years old	Female	Lombardia	Home care, Hospice, Private practice	Freelancer	Adults	11 - 20 years	No	relational systemic	EMDR postgraduate master's degree, postgraduate master's degree in family mediation	No	The flexibility of reorganizing my work environment, the feeling of security	The difficulties of working in a palliative care setting in the context of restrictions on family members' access to the ward, the difficulty of establishing a therapeutic relationship of trust in a telephone relationship, and the management of family members' emotions due to the inability to be near their terminally ill loved one	“to structure more functional ways to continue ongoing work with families. Implement training on aspects of emergency psychology to disseminate among colleagues useful and versatile tools in different professional contexts.”
Yes	51 - 60 years old	Female	Emilia-Romagna	Home care, Territorial service, Hospital, Scientific Institute for Research, Hospitalization and Healthcare, Hospice	Affiliated	Adults	21 - 30 years	Yes	relational systemic	EMDR training	No	In general, the willingness of the persons in charge to use digital means while preserving therapeutic continuity, which is not taken for granted. In particular, the explication by the husband of a recently deceased patient of the importance of having guaranteed contact and of considering encounter time valuable and to be safeguarded. I was also able to verify the effectiveness of containment thr…	A young woman died in hospice, barely two days after admission, despite the fact that her wish had been to remain at home. Not being able to intervene early by discussing the case with colleagues in the area ( palliative care physician, attending physician, and home service nurses) made me think about whether a different choice was possible. The meeting with the husband from my point of view had …	I would probably exhort colleagues more to weigh in on emotional aspects considered to be hindering and anticipate my considerations early on to allow time for a different assessment
Yes	> 61 years old	Female	Piemonte	Hospital	Employee	chronic patients	21 - 30 years	Yes	Clinics	psychotherapist	No	The willingness of 10 colleagues to participate in an active Guard project, also during holidays	the resistance of other colleagues to attend and defend their own area without considering the real problems and emergencies	I don't know
Yes	41 - 50 years old	Female	Lombardia	Hospital	Employee	Adults	11 - 20 years	No	Biosystemic psychotherapy	psychoncologist	No	I had to equip myself by working online, which was a mode not usual for me, but I was able to learn new things. In addition, I felt I was in the same shoes as the patients with regard to the possibility of getting sick	My approach also involves contact, which is not possible at this particular time, so I felt “stunted”	I don't know
Yes	> 61 years old	Female	Friuli-Venezia Giulia	Scientific Institute for Research, Hospitalization and Healthcare	Employee	Adults	> 31 years	No	systemic relational and family therapy	Several courses in Psycho-oncology, Autogenic Traing, Emdr, etc.	No	None	None	None
Yes	31 - 40 years old	Female	Piemonte	No-profit organization	Freelancer	Adults	11 - 20 years	Yes	Cognitive-behavioral psychotherapy	EMDR therapist, postgraduate master's degree in psycho-oncology	No	Effective and spontaneous use during the pandemic by many of the existing patients of stabilization and grounding techniques learned before the pandemic during therapy. Also positive was being contacted again by some recently discharged patients for counseling focused on sharing what was happening.	Thankfully nothing to report so far	See previous answer
Yes	51 - 60 years old	Female	Piemonte	Hospital	Employee	Adults	21 - 30 years	Yes	Specialization in Clinical Psychology	postgraduate master's degree in psycho oncology	No	Help for bereaved family members	Lone deaths	I work on practitioners
Yes	31 - 40 years old	Female	Emilia-Romagna	Hospital	Employee	Adults	6 - 10 years	Yes	Cognitive-behavioral	EMDR practitioner therapist; Mindfulness instructor; ACT trainer	No	I get contacted about a patient admitted positive for Covid 19, unaware of the death of her husband who was also admitted and later died from Covid. I begin my psychological support work starting first with the patient's daughter, and then, once the patient has been moved to another ward having a negative test, I get in touch with the ward doctor. Synergistic work is initiated between myself, the…	Lack of resources available (psychologists trained in emergency psychological care)	Implement/activate resources in addition to the emergency psychological emergency procedure already in place.
Yes	41 - 50 years old	Female	Lombardia	Home care, Hospital, Private practicea domiciliare, Ospedale, Studio privato	Freelancer	Adults	21 - 30 years	No	Health Psychology. University Specialization School	Further training in psycho-oncology	No	The request to meet virtually as a group among ill people and the benefits of this	The loneliness and fear experienced by the patients	More information and clearer communication also by health care personnel from the very beginning
Yes	41 - 50 years old	Female	Lombardia	Home care, Hospice.	Employee	Adults	6 - 10 years	No	Psychoanalytic psychotherapy		No	No	Lack of Personal Protective Equipment	To protect health professionals
Yes	41 - 50 years old	Male	Puglia	Home care	Freelancer	Adults	6 - 10 years	No	Infectious Diseases		No	There are several. I don't like to tell	The indifference of our neighbors and the media while we in full emergency assisted our patients trying in every way not to make them miss anything. We did everything that was in our duties on a daily basis, we spent whole hours in the homes of patients and their relatives (to us perfect strangers and potentially infected) for example to perform transfusions putting us and our families at risk. A…	I would think a little more about me
Yes	> 61 years old	Female	Toscana	Private practice, Oncology Rehabilitation Center	Freelancer	Adults	21 - 30 years	No	Junghian psychotherapy		No	We proposed to the oncological patients we already had in charge, to continue our work by phone or video call. The initial uncertainty, ours and our patients', was replaced over time by a strong and engaging experience. People were really so grateful not to be left alone and at the same time not to be exposed to risk. What struck us (but looking back on it later is understandable) was that almost…	Oncology rehabilitation work is carried out individually and in groups. Groups that were ongoing were abruptly interrupted at the time of the lockdown. People felt abandoned and left in a suspended zone. More than a month later, the group leaders tried to contact them by e-mail to mitigate the feeling of abandonment, trying not to break the (punitive) privacy rules. Now that the restrictive measu…	I would try to set up more structured consent forms that make it easier for us to contact people
Yes	31 - 40 years old	Female	Marche	Home care, Hospital, Private practice	Freelancer	Adults	11 - 20 years	No	Systemic relational psychotherapy	1st level Psycho-Oncologist Qualification 1st level recognized SIPO	No	The decision of the Volunteers organizations I work with continued psychological support through phone, video call, Skype...and positive acceptance by patients.	The initial difficulty of working “remotely” losing all the basic aspects of the face-to-face interview.	Increased awareness with respect to “telematic” psychological support
Yes	41 - 50 years old	Female	Toscana	Oncological Rehabilitation Center	Freelancer	Adults	11 - 20 years	No	Specialization School in Person-Centered Approach Psychotherapy	Psycho-oncology course at INT Milan- Viktor Frankl's Existential Analysis Logotherapy Course- Workshop on Dignity Therapy in Canada	No	The positive event encloses the many phone calls made to our patients at home and being told that it didn't matter if I called them back a second time, because they were fine and they were happy if I could devote my time to others more in crisis! The cancer made these women very strong despite being immunocompromised, and the work we did together in groups and individually served to protect them.	A very serious young patient undergoing chemotherapy was “forced” to go to Milan to have a CT scan and other investigations...I wonder if this stress could not have been avoided for her, also because she is almost dying now and not because of Covid-19.	There would need to be more involvement of the psychologist with the caring team, more communication in general among people following the same person.
Yes	31 - 40 years old	Female	Toscana	Territorial service.	Freelancer	Adults	6 - 10 years	Yes	Interpersonal Psychoanalysis		yes	During the video call with a young patient, I realized that while talking about the disease situation, the girl had a great desire to let me “enter” even more into her life through the meticulous description (complete with framing) of what I was seeing in her room. Each framed element was a piece of her life story. It made me reflect on how, despite the difficulty of the change of setting, even t…	I learned by telephone, from a patient I had seen in person before the quarantine, of the resumption of illness with a metastatic condition that required surgery. I felt helpless and ineffective in supporting her as she tried to tell me the pain of that news.	I think the interpersonal relationship and the face-to-face sessions are fundamental and irreplaceable. As of now, perhaps I would not change anything from what happened, in fact I have had the opportunity to reflect that my feeling of discomfort was mainly related to a necessary adaptation to a new online setting. The patient, on the other hand, felt my closeness, and in the following time this …
Yes	41 - 50 years old	Female	Emilia-Romagna	Home care, Hospital	Employee	Adults	11 - 20 years	No	Systemic relational psychotherapy	Family mediator, advanced course in DSA	yes	A young patient awaiting mastectomy had a severe panic attack when she learned that her partner, the only reference, their respective families lived in other regions, was covid positive. Following this news, she manifested a closure and rejection toward any kind of medical and psychological approach. She would neither answer the phone nor accept visits. So I chose to try writing and start an epis…	Some patients experienced the closure of some clinics as abandonment, as being forgotten. Now they are struggling to recover their relationship and rapport with them. Especially with patients whose intake was not completely firm.	Trying to manage clinics and patients in such a way as to attempt to maintain an intake.
Yes	31 - 40 years old	Female	Sicilia	Home care	Freelancer	adults and the elderly	< 5 years	No	Cognitive-behavioral psychotherapy		No	My patients' family members and the patients themselves were looking for my figure	Unfortunately, not all of my patients have had the opportunity to take advantage of telematics support	To arrange things differently so that everyone can benefit from support even remotely
Yes	41 - 50 years old	Female	Lombardia	Hospital	Employee	Adults	11 - 20 years	No	Systemic relational psychotherapy	Second-level psychooncologist	No	It struck me that patients in most cases quickly equipped themselves with platforms so that they could continue to have contact and continue psychological support	The case of some of our patients in the Covid area who suffered removal from the ward and absolute isolation	Inform patients beforehand of what they are going to encounter and equip them early with means of communication
Yes	31 - 40 years old	Other	Lombardia	Home care, Scientific Institute for Research, Hospitalization and Healthcare	Freelancer	Adults	< 5 years	No	Cognitive Neuropsychological Psychotherapy	Course Psychologist Oncology Area	No	In an interview, a young patient told of feeling better because her family, due to restrictions, was at home with her and she felt much closer to them than before. The patient was in the moment of investigation by disease state, presumably directed toward worsening.	Due to departmental reorganization I had difficulty keeping all the scheduled interviews. (Changes days. Patients not willing to use Skype or phone calls for interviews)	Provision of dedicated space for our work. It would be enough to have a defined, accessible, sanitizable and private place for the patient (in this situation Conversations during treatment with other patients around have not been carried on for at least two months)
Yes	31 - 40 years old	Male	Marche	Hospital, Private practice.	Freelancer	Adults	6 - 10 years	No	Health psychologist	Specialization School in Health Psychology	yes	The possibility of helping people at a remotely, making new connections through the possibility of reaching out who cannot move.	The distance, for those who were following a particularly complex path, increased the difficulties and led to path complications.	A greater attendance
Yes	41 - 50 years old	Female	Lazio	Scientific Institute for Research, Hospitalization and Healthcare	Freelancer	Adults	11 - 20 years	Yes	Gestalt	PhD	No	Patients' affection	Deaths of some young patients	None
Yes	51 - 60 years old	Female	Lombardia	Scientific Institute for Research, Hospitalization and Healthcare, Private practice	Freelancer	Young adults	> 31 years	Yes	Clinical Psychology,Psychodynamics,Psychodrama director	Specialista in psicologia clinica	yes	Generally speaking, I noticed that those who decided to take the support path got through the period more emotionally organized	The personal stress that accumulated in the hospital because of the personal risk of getting sick	More focus on PPE for staff
Yes	51 - 60 years old	Female	Marche	Hospice	Employee	Adults	11 - 20 years	No	Rogersian Approach (ACP)	Two-year Oncology Psychology Training and others	yes	Any single event in a specific and particular way; instead, I noted the widespread perception by ill people that they felt safer and more secure precisely within the hospice.	No specific event, as much as the drastic change in the ability of family members to accompany their loved one and experience the rites of mourning.	Currently, I cannot give an answer.
Yes	51 - 60 years old	Female	Lombardia	Scientific Institute for Research, Hospitalization and Healthcare, Private practice	Freelancer	Young adults	> 31 years	Yes	Clinical Psychology,Psychodynamics,Psychodrama director	Specialist in clinical psychology	yes	In general, I noticed that those who decided to follow the support pathway got through the period more emotionally organized	The personal stress that accumulated in the hospital because of the personal risk of getting sick	More focus on PPE for staff
Yes	51 - 60 years old	Female	Campania	Hospital	Employee	Adults	11 - 20 years	Yes	1) Psychodynamics 2) Clinical Psychology	postgraduate master degree	No	None in particular. Many of the oncological patients were overwhelmed by a deep sense of anguish and loneliness. Great fear of being abandoned and not being able to carry out care and treatment according to the ordinary schedule. I have worked with these people on these contents with the result of great benefit to them.	None	None
Yes	51 - 60 years old	Female	Lazio	Scientific Institute for Research, Hospitalization and Healthcare, Private practice, Non-profit organization for families with children with cancer	Freelancer	Adults	21 - 30 years	No	Clinical psychology	Psycho-oncology	No	In the last weeks, anxiety about contracting the virus by many families with children with oncological conditions has decreased	The decreased anxiety of many families with oncological children has led to an exaggerated relaxation of attention to safety measures such as that of wearing a mask and maintaining distance ....	We planned to have group meetings with families to raise awareness to be able to modulate and, therefore, live with the fear of contagion and the courage of recovery
Yes	> 61 years old	Female	Abruzzo	Hospital	Employee	Children and grandchildren of cancer patients	21 - 30 years	Yes	FAMILY PSYCHOTHERAPY-PSYCHOSOMATIC MEDICINE	ADVANCED training IN ONCOLOGY PSYCHOLOGY AND OTHER ADVANCED TRAINING IN CLINICAL GOVERNANCE, ETC.	No	GREATER COHESION AMONG COLLEAGUES FROM DIFFERENT PROFESSIONAL BACKGROUNDS TO PROVIDE GOOD SERVICE TO THE ALREADY LONG-SUFFERING PATIENTS. SUPPORT FOR PATIENTS EVEN WITH THE USE OF TOOLS SUCH AS MOBILE PHONES AND OTHERS TO BE ABLE TO CONTACT RELATIVES	DIFFICULTIES WITH PATIENTS' RELATIVES WHO RELUCTANTLY ACCEPTED THAT THEY COULD NOT BE NEAR THEIR RELATIVES, AND ATTEMPTS TO AVOID CONFRONTATIONS AND DISAGREEMENTS	SHOULD BE TAUGHT TO COLLEAGUES PHYSICIANS AND NURSES THE IMPORTANCE OF HEALTHY RELATIONSHIP WITH THE PATIENT AND CAREGIVER
Yes	> 61 years old	Female	Lazio	Scientific Institute for Research, Hospitalization and Healthcare	Employee	Adults	> 31 years	No	Psychodynamic psychotherapy	IIL Psychoncologist	No	Some patients experienced the period of isolation as positive for family ties	Some patients who had adapted to the oncological illness felt the need to resume psychological interviews due to the presence of elevated symptoms of anxiety and depression	Developing psychological support initiatives to respond in advance to the possibility of structuring a stress disorder
Yes	41 - 50 years old	Female	Basilicata	Hospital, Private practice.	Freelancer	Adults	< 5 years	Yes	Cognitive-behavioral	Additional four-year specialization in strategic psychotherapy and three university postgraduate master's degrees in children's rights, addiction disorders and school psychology	No	Temporary custody of a child after both parents were declared Covid positive.	I have no accounts of particularly negative events.	.
Yes	51 - 60 years old	Female	Lombardia	Home care, Hospital, Private practice	Freelancer	Adults	21 - 30 years	Yes	Psychodynamically Oriented Group Psychotherapist	Two-year psycho-oncology and 2-level EMDR training	yes	I found it very positive, during the lockdown, to be able to use video calls that provided continuity to therapeutic intakes under remote working conditions	I did not appreciate the indifference shown, on the part of the hospital health care team, toward the “suspended face-to-face” psycho-oncological supportive aspects for hospitalized patients, showing little regard for the variable of care related to psychological support in the ward	I would call for more investment of interest in psycho-oncology culture, complementing the work done by structured hospital health professionals and psycho-oncology interventions funded by the third sector
Yes	31 - 40 years old	Female	Lazio	Private practice	Freelancer	Adults	6 - 10 years	No	Psycho-oncology, PNEI, EMDR	Second level postgraduate Master degree	No	The resilience shown by some patients who have made several advances in therapy despite an initial crisis resulting from an inability to rely on the familiar and usual ways of escape or support	The denial of some young adults despite constant information and little recognition of our role by the government in managing the crisis	Greater involvement of our figure in crisis management
Yes	51 - 60 years old	Female	Lombardia	Scientific Institute for Research, Hospitalization and Healthcare, Private practice	Freelancer	Young adults	> 31 years	Yes	Clinical Psychology,Psychodynamics,Psychodrama director	Clinical psychology specialist	yes	In general, I noticed that those who decided to follow the support pathway got through that period in a more emotionally organized way	The personal stress that accumulated in the hospital because of the personal risk of getting sick	More focus on PPE for staff
Yes	41 - 50 years old	Female	Toscana	Private practice, regional oncology rehabilitation center	Freelancer	Adults	11 - 20 years	Yes	cognitive behavioral psychotherapy and emdr		No	The positive feedback from patients to online and telephone therapy and the opportunity to see the strength of the post-trauma growth of the health care professionals I worked with	The enormous bureaucratic complexities (e.g., privacy-related rules) that sometimes prevent us from being able to best continue our work with patients	More clarity and facilitation to make the work easier and safer
Yes	< 30 years old	Female	Lombardia	Scientific Institute for Research, Hospitalization and Healthcare	Freelancer	Adults	< 5 years	Yes	dynamic psychotherapy specialization	Postgraduate Master's degree in Emergency Psychology; Training and in-depth course in Psycho-oncology, Oncology area psychologist	No	patient with complete laryngectomy operation who could not have family visits on the ward asked me if I would stay in the room and listen with him to a piece of Turandot	Oncology patients who did not show up for hospital visits and skipped CT and RT sessions for fear of getting covid	More communication by the entire multidisciplinary oncology team in explaining to the patient the risks of not coming to the hospital for treatment, avoiding the discharge phenomenon in which it is the psychologist who has to explain to the patient that it is worse not to come to the hospital
Yes	31 - 40 years old	Female	Campania	Hospital, Hospice	Employee with a project-based contract	Children Adolescents and Parents	6 - 10 years	No	Psychoanalytically oriented psychotherapy	Specialization in Pediatric Palliative Care	No	Some families particularly appreciated the physical presence, during those emergency days, parents did not expect to continue to have services they had always benefited from. As far as it was possible, even with reduced personnel, the Psycho-oncology Service carried on with activities: new patient intake, clinical interviews, play activities with children and adolescents, maintaining contact betw…	Due to organizational and management issues, it was not possible to open the ward where the terminal phase of the disease is managed. The working group organized itself to work in the ward by involving other health professionals, although this specific point, the involvement of other health professionals, I do not think is negative. We tried to apply a model of care regardless of the location and…	On the lack of preparation I think it's hard to prevent...let's face it who expected a pandemic.... With respect to the organizational issue I don't think as an individual with an expiring contract there was much I could do...Also I think this is a much broader issue, the Coronavirus was a magnifying glass, it highlighted even more the conditions that were already there, in all areas from health,…
Yes	51 - 60 years old	Female	Calabria	Hospital	Employee	Adults	21 - 30 years	Yes	Clinical psychology and individual and group psychotherapy	postgraduate Master's Degree in Oncology Psychology and Socio-Health Management	No	In mid-March, on a morning more tense than usual, in the midst of the covid -19 emergency, I was in the oncology day-hospital of the department where I have been working for about 20 years, I turn my gaze towards the patients undergoing chemotherapy and recognize, from the face half-covered by the mask, the face of a patient with whom I have recently started a psychological support path. I approa…	From a glance in the waiting room where the patients stand waiting to carry out their chemotherapy I catch sight of the eyes of the patients so dull and frightened...they no longer communicate with each other, a veil of frost envelops them, they are there waiting...what threatens their existence now is not only cancer..to the insidious evil another silent enemy has been added...the coronavirus. A…	Realize, in the waiting room, as I actually did, moments of exchanging thoughts and meanings about the lived experience by facilitating communication among patients and communication between patients and their families waiting outside.
Yes	41 - 50 years old	Female	Liguria	Hospice	Freelancer	Adults	11 - 20 years	No	Relational analytic psychotherapy	postgraduate master's degree in ethnopsychiatry	No	In hospice, team collaboration in order to support communication between patients and family members. Limiting family members' access to hospice to one hour per day led to the need to work on communication and to collaborate by setting a common goal of facilitating in contact. The team therefore had to increase dialogue and the need to pass information to each other.	The situation given by the covid brought admission of patients from the intensive care unit, with characteristics of clinical fragility that challenged the ethical decisions of the team. in this context on one patient specifically, rifts were created between clinician and practitioners and it was not possible (given also the difficulty of conducting zoom or web meetings) to share in a functional …	More dialogue in the team, need for supervision, more discussion with the physician.
Yes	41 - 50 years old	Female	Lombardia	Hospital	Freelancer	Adults	6 - 10 years	No	symbolic interactionism psychotherapy		No	all psycho-oncology colleagues working at hospital facilities have modified their activities by ensuring support for the oncological patient but also for the covid patient	The exhausting management of the patient because of the necessary medical procedures. the hospital was unreachable for those who needed it	territorial services are totally lacking. the psychologists' association has been working for years in the creation of the basic psychologist, which I think would have made a difference at this time
Yes	41 - 50 years old	Female	Sicilia	Home care, Family Counseling Center.	Freelancer	Adults	11 - 20 years	Yes	Family Systemic Relational Psychotherapy	Ph.D. - postgraduate Master in Psycho-oncology - postgraduate Master in Bioethics - Postgraduate Master in Palliative Care	No	Challenge myself professionally by using other strategies and resources	The difficulty of suspending some activities and the inability to be as present as I would have liked in some professional and personal circumstances	I don't think it would be possible to act differently; what was done was what was indispensable for the collective good
Yes	31 - 40 years old	Female	Piemonte	Hospital	Freelancer	Adults	6 - 10 years	No	Psychotherapist	postgraduate Master	No	The ability to continue following patients	The panic reported by patients	More communication
Yes	51 - 60 years old	Male	Toscana	Private practice	Freelancer	Adults	11 - 20 years	No	Brief Strategic Psychotherapy		No	A particularly troubled patient found resources to overcome her difficulties by making herself useful to others most in need. The person discovered new resources by strengthening herself. The interviews were helpful in staying the course.	Helping a nurse who had had a case of suicide among her patients. Frustration and guilt dominated her days. The interviews helped her cope with this difficult time.	Suggested working with the group to agree in the best management of patients, improve communication and listening to all dynamics with both colleagues and users.
Yes	31 - 40 years old	Female	Toscana	Hospital	Freelancer	Adults	< 5 years	No	Specialization in Individual and Group Psychotherapy with a Rogersian orientation (Client-Centered Psychotherapy)	II level postgraduate Master's degree II in Forensic Psychopathology and Criminology	No	During a telephone consultation, I referred the patient to how strongly her need to share her emotional experience of fear, uncertainty and concern considering the cancer disease and the ongoing pandemic came to me; it was important for the patient who felt understood and welcomed feeling reassured by being able to have this space for sharing and processing.	This pandemic resulted in an increased perception of uncertainty in the cancer patient who, given the difficult conditions under which physicians found themselves working within hospitals, did not find that place of care that could represent a safe haven. Through telephone consultations, through an empathetic, welcoming and accepting attitude, I tried to represent a secure base that could facilit…	Promote teamwork with greater inclusion of the figure of the psycho-oncologist
Yes	31 - 40 years old	Female	Emilia-Romagna	Home care, Hospital, Private practice	Employee	Adults	11 - 20 years	No	psychosynthetic psychotherapy		No	some patients benefited from the general slowdown and decided to embark on major paths of change.	the resistance of some people with respect to going back out, when it was possible, for fear of getting sick.	As far as my concern, I show people what they can do, not what they cannot do. I believe that correct information plays an important role, but here I can play a small part, institutions can and should do the rest. There has never been any institutional talk about prevention and strengthening the immune system, in my opinion the only things that are really worth focusing on, especially for patient…
Yes	31 - 40 years old	Female	Veneto	Scientific Institute for Research, Hospitalization and Healthcare	Employee	Adults	6 - 10 years	No	Psychotherapy	RESEARCH METHODOLOGY; PSYCHO-ONCOLOGY	No	The consideration of the pandemic and lock-down as a favorable aspect of continuing cancer treatment and coping with side effects. This aspect emerged in the psychotherapy session, based on a shared analysis between therapist and patient, so it is not an event itself but the reconstruction of the event and series of events. The patient's concentration and willingness to do the therapy was positiv…	One patient's decision to completely shut down with actions taken until the day before the news of the first two Covid-19 cases in Italy: a drastic change procrastinated for weeks that reflected on the patient's own ability to process pandemic-related news and prescriptions.	Contact with a specialist, by the patient, at the beginning of the pandemic and thus at the beginning of the complete and totalizing modification of behavioral lifestyles.
Yes	31 - 40 years old	Female	Puglia	Scientific Institute for Research, Hospitalization and Healthcare	Freelancer	Adults	11 - 20 years	Yes	Psychotherapy	psychoncology	yes	Messages from patients asking me how I was doing	The impossibility of touching and smiling at my patients	anything
Yes	31 - 40 years old	Female	Lombardia	Hospital	Employee	Adolescents	6 - 10 years	No	cognitive behavioral psychotherapy		No	collaboration between the oncology team and the covid wards team, continuous communication about oncology patients and the course of infection	loneliness of patients at home	More support in the terriorial healthcare network
Yes	41 - 50 years old	Female	Sicilia	Medical Oncology with Hospice	Resident	Adults	6 - 10 years	No	Existential Humanistic Psychotherapy	Psycho-oncology	No	A patient hospitalizd at the IEO healthcare facility in Milan for cell transplantation and whom I was - and am following, did not find psychological support in the presence, due to COVID19. We were able to create a very important online setting that allowed her to contain the anguish of hospitalization and surgery	Working online due to COVID19, it was not possible to provide in-presence follow up for the patients who were to start the chemotherapy in the hospital, due to difficulties of computer tools and with the consequence of not being able to contain the anxious states reacting to the circumstance nor being able to accompany in the processing of what they were experiencing in the here and now	More efficiency in ensuring an online connection and instrumentation to work in these cases of access to Day hoispital care
Yes	31 - 40 years old	Female	Liguria	Home care, Hospice.	Freelancer	Adults	< 5 years	No	Psychoanalytic psychotherapy	Specialization in Psychotherapy	yes	Home visit to patient with oncological disease and ALS. Exceptionally authorized home access as impossible for the patient to communicate remotely and requested by him and family members. Patient followed for a long time, clinical condition precipitated during the pandemic. Needed to define where the patient preferred to die. Positive aspect: being able to communicate despite PPE and objective li…	The husband of a deceased hospice patient arrives at the facility with the bag of clothes to put on his wife. The healthcare assistant who was present at the time, who was in charge of composing the body, has to explain to him that, as a suspicious case, his wife cannot be dressed and that she would be placed naked in a bag and then cremated. There were communication problems at different levels:…	Increased attention with respect to information provided to family members and greater control of feedback from them. Preparedness of each professional figure to provide basic information and refer to the relevant figures (Physician and Psychologist) when necessary.
Yes	41 - 50 years old	Female	Piemonte	Hospital, Private practice	Employee	Adults	11 - 20 years	No	Psychotherapist integrated approach with focus in A.T.	Family Mediator	No	The helpfulness and speed on the part of health care providers and volunteers in meeting the needs of COVID patients and their families	Specifically no events. A recurring theme during the lockdown was the deep emotional and real loneliness due to the lack of caregivers in cancer patients without cohabitants in preoperative and adjuvant treatments. Their fear of CT side effects and being alone at home.	I would involve volunteers
Yes	41 - 50 years old	Female	Molise	Private practice	Freelancer	Adults	< 5 years	No	Functional Body Psychotherapy	Postgraduate master's Degree Psychosomatics and Sports	No	Patients have reacted well to consultations via Skype	None	More contracted psychotherapy. People do not have financial resources to cure themselves
Yes	41 - 50 years old	Female	Sardegna	Private practice	Freelancer	Adults	< 5 years	Yes	relational systemic	practioner EMDR	yes	THE STRENGTH OF A BIPOLAR PATIENT WHO WAS ABLE TO RECOGNIZE IN HERSELF RESOURCES	A NEWLY INITIATED THERAPY WITH KIDNEY TRANSPLANT PATIENT DISCONTINUED FOR NONACCEPTANCE OF ONE-LINE SESSIONS	PERHAPS MORE RECOGNITION AND COMMITMENT, EVEN FROM ME, TO THE ONE-LINE SESSIONS
Yes	31 - 40 years old	Female	Sardegna	Private practice	Freelancer	Children	< 5 years	Yes	Social-Cognitive Transactional Analysis		yes	Working through online platform has given me a way to experience myself in a different way and to receive during interviews good feedback	Grief management. The loss of a family member with cancer, not being able to hug them or be near them in their last moments	None
Yes	51 - 60 years old	Female	Sardegna	Private practice, volunteering	Freelancer	Adults	6 - 10 years	Yes	relational systemic	emergency psychology-criminology-psycho-oncology-practitioner E.M.D.R.	No	Humanity, resilience, communication, attention to the other , “I am there”....	waiting for the numbers of contagions and eventual deaths in front of the tv...this is what many people have experienced...waiting for covid free!	too much news and too much emotional involvement, particularly for the elderly and children. With emdr Italy we had an articulate and consistent guidance, for all age groups and pre-existing conditions.
Yes	31 - 40 years old	Female	Sardegna	Private practice	Freelancer	Children	< 5 years	Yes	Social-Cognitive Transactional Analysis		yes	Working through platform gave me a way to experience myself in a different way and to receive during interviews good feedback of return	Grief management. The loss of a family member with cancer, not being able to hug them or be near them in their last moments	None
Yes	31 - 40 years old	Female	Piemonte	Private practice	Freelancer	Adults	6 - 10 years	No	Systemic Relational Psychotherapy	II level postgraduate Master degree	No	It impressed me positively to see that for many patients, but one in particular, living this period more “with herself” allowed her to discover parts of herself that normally remained hidden. We worked a lot on these aspects trying to make these modalities usable in everyday life	A patient who unfortunately was particularly affected by this negative moment by seeing exacerbated fears and rigidity that had previously existed but appeared to be under control	Different management of critical situations in emergencies. But unfortunately, I believe that the fragile personality of the person played a large part in this.
Yes	31 - 40 years old	Male	Trentino-Alto Adige	Hospital, private practice	Freelancer	Adolescents	6 - 10 years	Yes	Psychotherapy	PhD , postgraduate master degree	No	Hearing from patients about similarities between isolation due to immunosuppression and due to covid - many reflections softened the impact and allowed family members to empathize better with them	Patients' difficulty in accessing ordinary services, less ease in entering into relationships and responding quickly to their requests	Better planning, but it is difficult to predict everything in advance, maybenow we have some more tools
Yes	31 - 40 years old	Female	Piemonte	Private practice	Freelancer	Adults	6 - 10 years	No	Systemic Relational Psychotherapy	II level postgraduate master degree	No	It impressed me positively to see that for many patients, but one in particular, living this period more “with herself” allowed her to discover parts of herself that normally remained hidden. We worked a lot on these aspects trying to make these modalities usable in everyday life	A patient who unfortunately was particularly affected by this negative moment by seeing exacerbated fears and rigidity that had previously existed but appeared to be under control	Different management of critical situations in emergencies. But unfortunately, I believe that the fragile personality of the person played a large part in this.
	31 - 40 years old	Female	Emilia-Romagna	Private practice	Resident		< 5 years	No			No	Gg	Fg	Foggia
	41 - 50 years old	Male	Campania	Pediatric hospital	Trainee.		21 - 30 years	No			No	Ggg	Ghh	Vhh
	31 - 40 years old	Female	Emilia-Romagna	Adult hospital	Freelancer		< 5 years	Yes	Bolognese School of Cognitive Psychotherapy (cognitive-constructivist approach)		No	Increased integration between palliative care and departments dedicated to COVID-19, greater understanding of relationship and communication aspects of care	Poor coordination between psycho-oncology and emergency psychology; personal perception of not knowing what was being done for patients, family members, caregivers, and citizens, not being part of the emergency psychology service; perceived 'intrusiveness' of the field when I made efforts to better understand and ask for feedback	The hatlthcare Company should consider integration between existing services and other services that are activated for the emergency. Those coming from 'outside' should take into account the internal organization.
	31 - 40 years old	Female	Emilia-Romagna	Adult hospital	Employee		6 - 10 years	Yes	Cognitive_behavioral psychotherapy	Practitioner EMDR, Istruttore Mindfulness, Trainer ACT	No	The prompt response of the health workers, the unity and collaboration between different disciplines-including the psychology branch-, the fact that we were immediately activated with the EPE coordination in a professional manner and in listening to the various covid departments involved and not. I have given my full willingness in teaming up with colleagues. This unity and cooperation is having …	Having to discontinue the routine clinical activity of the patients in my charge. I am making up for this by trying to provide continuity with phone and video call interviews, but it is not easy; given also the volume of covid emergency psychological support referrals coming in.	Investing more in staffing.
	41 - 50 years old	Female	Emilia-Romagna	Scientific Institute for Research, Hospitalization and Healthcare	Employee		21 - 30 years	No	Systemic Relational Psychotherapy	EMDR Practitioner	No	The second encounter with a patient for an initial assessment (I had only conducted an interview) at the beginning of the covid pandemic, before the actual medical emergency. In despite the very compromised clinical situation and the understandable moment of crisis experienced in the face of the absence of a therapeutic response (a moment of crisis following which he had been sent to me), I had i…	“I have in mind a few unpleasant events, which, however, did not surprise me (in the sense that I could expect them). I am thinking in particular of complex patients (not only in relation to their illness but also to their personality structure, which in turn is linked to nuclei of suffering that we were dealing with in therapy with vis a vis interviews).In these cases the restrictions related to…	These are changes I am already starting to make in itinere: sending materials (files, videos, audio) with psychoeducational function via whatsapp, reinforcing the therapeutic alliance with messages, bringing special attention to reinforcing resources when possible.
Yes	> 61 years old	Male	Lazio	Scientific Institute for Research, Hospitalization and Healthcare, Private practice	Freelancer	Adults	> 31 years	Yes	Psychiatry, Psychotherapy (psychoanalyst, IPA)	specialization in clinical criminology and forensic psychiatry	No	I participated in the Feel the Doctors Program of the Doctors Club by helping with two free online consultations for each a total of 4 frontline pandemic physicians (3 were in Lombardy and 1 in Lazio). One of these consultations led to the possibility of accompanying the colleague/patient (emergency physician) in the bereavement of her elderly mother, preventing probable burnout.	Some cancer patients have told me that they were unable to accompany their dying family members and that this had traumatic consequences.	The presence of adequate numbers of psycho-oncologists and increased psycho-oncology training of ALL hospital staff.

## Sheet: I
In queste ultime settimane di pandemia, sta trattando come psicoterapeuta pazienti oncologici?	Quanti anni ha?	Di che genere si definisce?	Dove lavora?	In quale/i contesto/i lavora?	Con quale tipo di rapporto di lavoro (in prevalenza)?	Con quale utenza prevalentemente lavora?	Da quanto tempo lavora con pazienti oncologici?	Ha avuto esperienza nell'ambito della psicologia dell'emergenza?	Qual è la sua specializzazione post-laurea?	Quali sono ulteriori titoli di studio post-laurea?	È in quarantena o è stato/a in quarantena?	Pensando alla sua pratica clinica, in queste ultime settimane di pandemia, potrebbe raccontarci un evento che l'ha colpita in modo particolarmente POSITIVO?	Pensando alla sua pratica clinica, in queste ultime settimane di pandemia, potrebbe raccontarci un evento che l'ha colpita in modo particolarmente NEGATIVO?	Rispetto all’evento negativo riportato, quali sono i cambiamenti che apporterebbe affinché i fatti che ha descritto non si verifichino nuovamente in futuro o si svolgano in modo diverso?
No
No
No
No
No
No
No
No
No
No
No
No
No
No
No
No
No
No
No
No
No
No
No
No
No
No
No
No
No
No
No
No
No
No
No
No
No
Sì	31 - 40 anni	Femmina	Lombardia	Ospedale	Libero professionista	Adulti	6 - 10 anni	Sì	Scuola di specializzazione Cognitiva		No	Una giovane pz oncologica affetta da un tumore raro, da pochi mesi in trattamento chemioterapico, durante un colloquio psicologico, mi ha riferito che il rallentamento della vita causato dall'emergenza Covid19 è stato vissuto da lei come una bella opportunità, come se la vita le stesse dicendo: "prenditi cura di te, prenditi tutto il tempo che ti serve... Tutto il mondo si è fermato per aspettart…	Un pz mi ha portato tutta la sua rabbia dettata dalla sensazione di vedersi abbandonato, non visto e trascurato.	Valuterei la possibilità di riflettere in équipe sui contenuti e sui significati delle visite e delle terapie che il reparto ha ritenuto utile posticipare o cancellare alla luce dell'emergenza Covid19. In questo modo l'intera equipe curante potrebbe lavorare alla creazione di un contenitore mentale più predisposto ad accogliere le emozioni e i vissuti dei pz.
Sì	41 - 50 anni	Femmina	Emilia-Romagna	Ospedale	Specialista ambulatoriale	Adulti	11 - 20 anni	Sì	Psicoterapia analisi bioenergetica	Master	No	La maggiore intimità raggiunta con alcuni pazienti	L’accorgermi dell’estrema solitudine dei pazienti Covid E sentirmi impotente nell’aiutarli	Non ho la possibilità di cambiare l’aspetto organizzativo, ma credo che questa esperienza ci possa aiutare a capire le reali esigenze dei pazienti quando sono sul territorio
Sì	51 - 60 anni	Maschio	Marche	Ospedale	Libero professionista	Adulti	11 - 20 anni	Sì	Psicoterapia della Gestalt		No	Non ci sono stati	Interruzione dei rapporti di lavoro nei reparti nei quali lavoravo	Assumere psicologi nei reparti oncologici
Sì	> 61 anni	Femmina	Lombardia	Ospedale	Libero professionista	Adulti	> 31 anni	Sì	Psiconcologia - sessuologia - analisi bioenergetica		Sì	L’interessamento dei pz per la mia salute	Nessuno da parte dei pz. Neg. Il mio responsabile che non comprende la situazione e non permette di lavorare sentendosi supportati e compresi	Possibilità di lavorare assunti e non con contratto annuale dopo 40 anni di servizio. Infortunio sul lavoro ( a casa positiva non retribuita anche se Smart Working) riconosciuto
Sì	31 - 40 anni	Femmina	Campania	IRCCS	Dipendente	Adulti	6 - 10 anni	No	psicoterapeuta sistemico relazionale	master psicologia della salute - formazione I livello EMDR	No	Faccio molta difficoltà a trovare qualcosa di positivo che mi abbia colpita in questo momento di pandemia. Nella pratica clinica forse l'unico elemento positivo che posso trovare è relativo ad alcuni pazienti che, costretti ad essere completamente soli durante i ricoveri, si sono mostrati molto più autonomi nella gestione dell'iter terapeutico.	Lavoro in un reparto di Ematologia Oncologica ed assisto pazienti e familiari. In questo periodo storico ciò che è stato più difficile da gestire sono stati due pazienti in fase terminale, totalmente isolati dai loro affetti. Per quanto tutto lo staff del reparto ha tentato di stringersi intorno ai pazienti creando una sorta di famiglia, il dolore della separazione in un momento così delicato è d…	Purtroppo lavorando in un reparto in cui i pazienti sono immuno-depressi non immagino un modo differente per poter affrontare questo tipo di situazioni. Forse una possibilità sarebbe potuta essere una assistenza domiciliare di alta specializzazione per consentire ai familiari di portare a casa i pazienti. Anche se questa possibilità avrebbe in ogni caso fatto emergere altri grandi problemi di ges…
Sì	< 30 anni	Femmina	Lombardia	IRCCS, Studio privato	Libero professionista	Adulti	< 5 anni	Sì	Psicoterapia Breve Integrata		Sì	La prontezza con cui i pazienti si sono adeguati alle circostanze accettando i colloqui online	La scarsa motivazione delle persone a proseguire con percorsi clinici; a fronte di un dichiarato bisogno di supporto (che non si esaurisce all'interno di un solo colloquio), non proseguono oltre al primo colloquio quando questo è fornito gratuitamente come servizio durante questa pandemia.	Ci vorrebbe un intervento coordinato su base nazionale per promuovere la figura dello Psicologo professionista, sia nel contesto pubblico che privato, non in regime di volontariato. Un eccesso di disponibilità su base volontaria promuove un'immagine errata della nostra figura, come se fosse un quid in più, quasi un extra, quando invece potrebbe avere un ruolo chiave nel benessere e nella salute d…
Sì	> 61 anni	Femmina	Abruzzo	Ospedale	Dipendente	Adulti	> 31 anni	Sì	MEDICINA PSICOSOMATICA-RUOLO TERAPEUTICO-TERAPIA FAMILIARE	5 CORSI DI PERFEZIONAMENTO	No	Apertura di uno spazio telefonico dedicato ai pazienti oncologici e ai rispettivi familiari Richiesta di supporto psicologico da pazienti che in passato avevano dimostrato resistenza ad un simile supporto. Costanza nei contatti	Richiesta telefonica di un caregiver di paziente oncologico che richiedeva una mia conferma circa assunzione di ansiolitico da parte del paziente stesso. Insistenza nella richiesta nonostante le corrette motivazioni avanzate (necessità di un collloquio psicologico clinico con il paziente stesso: somministrazione di adeguata testistica e consulto con oncologo di riferimento riguardo farmaco da ass…	E' necessario che il pubblico sia informato sulle caratteristiche professionali dello psicologo e sulla tipologia di intervento.
Sì	41 - 50 anni	Femmina	Campania	Ospedale	Dipendente	Adulti	21 - 30 anni	No	Sistemica	Master	No	Un operatore che ha trovato giovamento dai colloqui post lavoro	Isolamento forzato sia x pz che operatori e distacco dai propri familiari.	Garantire un supporto a tutti durante l' emergenza
Sì	51 - 60 anni	Femmina	Veneto	Assistenza domiciliare, Ospedale, IRCCS	Dipendente	Adulti	> 31 anni	Sì	Psicoterapia della gestalt		No	La gioia dei pazienti dimostrata perché non sono stati abbandonati dal punto di vista psicoterapeutico durante il Periodo covid	La mancanza di attenzione verso il lutto dei familiari per i deceduti durante il periodo covid	Ho attivato con i colleghi un progetto di sostegno al lutto specifico per questa utenza
Sì	41 - 50 anni	Femmina	Lombardia	Studio privato	Libero professionista	Adulti	< 5 anni	Sì	Psicoterapeuta cognitivo costruttivista	Specializzazione in psicoterapia, corso base psiconcologia c/o Istituto Tumori Milano	No	La grande percentuale di pazienti che ha scelto liberamente di continuare a essere seguiti con videochiamata e che hanno detto “lei è la stessa professionista sia in chiamata che in studio”	La fatica di assistere più pazienti contemporaneamente che hanno perso un familiare o il lavoro a causa del Covid19	Penso che se dovesse accadere nuovamente, chiederei più momenti di condivisione o intervisione con colleghi
Sì	51 - 60 anni	Femmina	Sicilia	Assistenza domiciliare, Ospedale, Studio privato	Libero professionista	Adulti	< 5 anni	Sì	Terapia Cognitiva-Comportamentale	Master valutazione psicologica, master ABA,	No	Ho ricevuto molte chiamate da parte dei pazienti.	Alcuni comportamenti irresponsabili di alcune persone che rientrate dal nord hanno continuato ad uscire mettendo a rischio la propria vita e quella degli altri.	Maggiore controllo, mettere a disposizione un servizio telefonico che fornisca le linee guida e un supporto psicologico che possa rispondere ai bisogni specifici del periodo di emergenza
Sì	41 - 50 anni	Femmina	Piemonte	Assistenza domiciliare, Ospedale	Consulente specialista	Adulti	21 - 30 anni	No	Psicologia della salute	Master psiconcologia Master Bioetica	No	Continuare ad occuparmi di pazienti oncologici e delle equipe nonostante la priorità e l’emergenza richiedevano anche un impegno per pazienti ricoverati e loro familiari	Anche se è stata una scelta più che giusta, non poter più fare attività ambulatoriale di persona	Nessuno, era doveroso
Sì	51 - 60 anni	Femmina	Lombardia	Studio privato	Libero professionista	Adulti	> 31 anni	Sì	Psicologia clinica	PNEI e medic8na complementare	Sì	Maggior accesso a contenuti emotivi	La mancanza del corpo non lavorando in presenza	Invitaree maggiormente il pz a focalizzarsi su sensazioni emotive che si riverberano a liv somatico
Sì	51 - 60 anni	Femmina	Lombardia	Studio privato, associazioni volontariato ambulatorio migranti. missioni con ONG e umanitari	Libero professionista	coppie e migranti	< 5 anni	Sì	psicoterapia junghiana,	emergenza, etnospichiatria	No	volontariato avulso da psicoterapia ma positivo con telefonate di compagnia ad anziani isolati era una psicoterapia spontanea	la morte di colleghi medici	ho accettato un incarico temporaneo di reperibilità per supporto terapeutico on call proposto solo a personale ospedaliero
Sì	51 - 60 anni	Femmina	Lombardia	IRCCS	Libero professionista	Adulti	> 31 anni	Sì	Specialità UNIMI psicologia clinica	Diploma di direttore di psicodramma/scuola psicoterapia psicodinamica	No	Tendenzialmente i miei pazienti si sono rivelati molto più solidi psicologicamente rispetto alla pandemia e al lockdown si quanto, cautamente, mi aspettassi	La scarsa attenzione al sostegno psicologico effettivo del personale medico sanitario, e dei pazienti chiusi nelle covid unit.	Per il sostegno agli operatori una promozione più puntuale e partecipata da parte delle strutture sanitarie, per i pazienti organizzare in modo più sistematico la possibilità di un sostegno via device in remoto
Sì	> 61 anni	Femmina	Lombardia	Hospice	Libero professionista	Adulti	11 - 20 anni	No	terapia interattivo/cognitiva	criminologia, psicosociologia oragnizzazione, psiconcologia	No	Ho lavorato molto sui lutti attraverso uno sportello telefonico nazionale. In particolare mi ha colpito un lutto multiplo nella stessa famiglia (sono morte quattro persone tutte con legami stretti). Chi ha chiesto aiuto erano una mamma e una figlia, in attesa di un bambino. Ci siamo sentite quattro volte e ho ricevuto la foto del nuovo nato come segno di ringraziamento...	Il suicidio di un'infermiera la cui madre sto sentendo per la gestione del lutto.	Non so se il suicidio è legato alla pandemia, ma in ogni caso credo che le organizzazioni sanitarie dovrebbero impegnarsi maggiormente nella gestione delle risorse umane complessivamente. Non penso basti un eventuale supporto psicologico ai singoli e alle équipes, penso che invece siano gli interventi sistemici che avrebbero maggiore incisività.
Sì	51 - 60 anni	Femmina	Lombardia	IRCCS	Dipendente	Adulti	> 31 anni	No		Master Psicoterapia Breve strategica	No	Le persone che vivono già un’esperienza di malattia oncologica sentono finalmente di condividere con gli altri i loro vissuti di precarietà … ridimensionando talvolta la percezione della gravità della loro condizione. Più in generale, la considerazione di quanto superfluo ci sia nella nostra esistenza.	Le speculazioni della politica e di certi mezzi di informazione.	Terrei il più possibile separata la politica dalla gestione delle problematiche sanitarie
Sì	31 - 40 anni	Femmina	Campania	Assistenza domiciliare	Libero professionista	Adulti	21 - 30 anni	No	Sistemico/Relazionale	Master in Psiconcologia	No	Il sensibile miglioramento psicologico dei pazienti e delle famiglie nonostante la situazione emergenziale a dimostrazione delle risorse emotive a disposizione	Il rifiuto da parte di alcune famiglia a far seguire i propri congiunti nonostante in fase avanzata di malattia	Migliorare l'informazione e renderla meno terroristica
Sì	41 - 50 anni	Femmina	Emilia-Romagna	Hospice	Libero professionista	Adulti	11 - 20 anni	Sì	Psicoterapia cogntivo_comportamentale	Attestato 1^ livello EMDR	Sì	Maggiore solidarieta' tra colleghi e operatori in genere.	Spesso ho lavorato da casa utilizzando mie risorse senza che venissero riconosciute dalla mia azienda e quindi remunerate.	Maggiore sensibilità dell'azienda verso forme di Smart working
Sì	41 - 50 anni	Femmina	Campania	IRCCS	Dipendente	Adulti	21 - 30 anni	No	psicoterapia sistemico relazionale e familiare	EMDR	Sì	nessun evento riguardante i pazienti mi ha colpito in modo positivo	Una ragazza di 18 anni a cui è stata comunicata la diagnosi senza la possibilità che fosse presente un familiare perchè al momento non sono ammessi all'interno dell'ospedale	non saprei
Sì	31 - 40 anni	Maschio	Puglia	Ospedale, Hospice	Dipendente	Adulti	6 - 10 anni	No	Specializzando in psicoterapia Analitico Transazionale		Sì	I pazienti oncologici seguiti nell'ambulatorio di Psiconcologia hanno beneficiato del percorso anche nell'affrontare la malattia in quarantena	Molti pazienti ricoverati in hospice muoiono senza familiari, con un forte senso di solitudine	Implementare le cure palliative domiciliari e/o i servizi domiciliari in generale
Sì	41 - 50 anni	Femmina	Piemonte	Fondazione privata	Dipendente	Adulti	11 - 20 anni	Sì	Psicoterapeuta Rogersiana	Emdr 1 e 2 livello master in psiconcologia	No	La forza, resilienza e capacità di adattamento dei miei pazienti	Il dolore di quanto il covid stia complicando la vita dei pazienti oncologici	Sicuramente ne sarò più pronta
Sì	31 - 40 anni	Femmina	Puglia	Hospice	Dipendente	Adulti	6 - 10 anni	No	Psicoterapia dinamica breve	Master 2 livello psiconcologia	No	Non ci sono stati eventi che mi hanno colpito in modo particolarmente positivo	Molti pazienti sono deceduti senza la presenza dei familiari	Permettere, con le dovute precauzioni, l'accesso dei familiari durante l'aggravamento
Sì	31 - 40 anni	Femmina	Veneto	Assistenza domiciliare, Servizio territoriale	Libero professionista	Adulti	< 5 anni	No	Psicoterapia Sistmico Relazionale		No	Non potendo vedere i pazienti in presenza, ma conducendo per il momento solo colloqui telefonici, mi è stato possibile seguire a distanza la caregiver di un paziente per l'elaborazione del lutto che si è trasferita in un'altra regione. In situazioni di "normalità" questo tipo di supporto non avrei potuto garantirlo visto che se un paziente e suo familiare dovesse trasferirsi si interromperebbe la…	Una paziente che seguo da qualche mese si è ritrovata a vivere 24h su 24 in casa col coniuge nonostante i rapporti conflittuali che perdurano da anni. La situazione è diventata esasperante per entrambi e per i figli, con continue accuse, senso di frustrazione e forte rabbia espressa.	Sto lavorando non sulla coppia ma sulla genitorialità. Importante sarebbe il contributo di un collega che prenda in carico il marito per condurre un percorso in parallelo e poterci confrontare periodicamente sull'andamento dei colloqui
Sì	41 - 50 anni	Femmina	Puglia	Assistenza domiciliare, Hospice	Dipendente	Adulti	11 - 20 anni	No	Sistemico relazionale	Master psiconcologia/ master cure palliative	No	La solidarietà e lo spirito gruppale	L'impossibilità di avere contatti fisici con pz, la distanza, i limiti dei colloqui telefonici... La PAURA di molti. Un pz che piangeva e l'impossibilità di abbracciarlo.	Non saprei
Sì	51 - 60 anni	Maschio	Lazio	Hospice, Studio privato	Dipendente	Adulti	21 - 30 anni	No	Specializzazione Psicoterapia	Specializzazione Sessuologia clinica e numerosi corsi di perfezionamento	No	La scelta di dare continuità terapeutica e di sostegno online ai pazienti	La chiusura dell'hospice alle visite dei familiari. Doloroso ma necessario.	Garantire strette e rigorose misure di sicurezza
Sì	41 - 50 anni	Femmina	Veneto	Ospedale	Libero professionista	Adulti	21 - 30 anni	Sì	psicoterapia cognitivo comportamentale	ipnosi, EMDR, neuropsicologia	No	non ho un evento particolare	nessuno particolarmente negativo	non posso rispondere
Sì	31 - 40 anni	Femmina	Veneto	Assistenza domiciliare	Libero professionista	Adulti	6 - 10 anni	No	sistemico relazionale	EMDR di I e II livello, operatore di training autogeno, corso di perfezionamento in bioetica	No	Un'ex pz oncologica mi ha contattata telefonicamente preoccupata per il marito (che presentava alcuni sintomi clinici che il mmg monitorava); ho sollecitato all'immediato contatto medico visto l'aggravamento repentino. Il marito è stato ricoverato per covid-19. Ho supportato telefonicamente la signora per tutto il periodo, compreso quello di ricovero che ha vissuto anche lei (covid-19), quasi con…	L'evento riguarda un appuntamento rinviato (causa disposizioni legate all'emergenza) richiesto da un giovane pz oncologico, già in carico, poi aggravatosi repentinamente fino al decesso. La situazione non ha permesso il supporto psicologico richiesto, lasciando in me, come professionista, il dispiacere per non aver risposto al bisogno espresso dal pz (nonostante ci sia stato un supporto al caregi…	Valuterei in maniera diversa la necessità del pz, contestualizzando maggiormente la situazione per rispondere in maniera più funzionale ai bisogni emergenti
Sì	31 - 40 anni	Maschio	Toscana	Ospedale, Hospice, Studio privato	Libero professionista	Adulti	6 - 10 anni	Sì	Psicoterapia Breve Strategica	Dottorato di Ricerca in Psicologia; Esperto in Sedsuologia	No	La resilienza osservata in molti pazienti	Aumento dell’angoscia	Distinguere l’angoscia da altre emozioni
Sì	< 30 anni	Femmina	Toscana	Ospedale	Borsa di studio	Adulti	< 5 anni	No	Psicoterapia psicodinamica nel setting istituzionale	Master in Psiconcologia	No	È stato positivo notare come nonostante il cambiamento del setting (non più visite in ambulatorio vis a vis ma tramite telefono) tutti i pazienti hanno continuato a richiedere supporto tramite telefonata o videochiamata. Sicuramente tutto ciò ha inciso nel modo di lavorare ma dopo un primo appuntamento in questa nuova modalità già è diventato più naturale.	Al momento proseguo con il supporto telefonico si pazienti oncologici da casa. Ed è stato molto doloroso non aver potuto salutare una paziente deceduta qualche giorno fa, dopo più di 3 anni di supporto psicologico. È stata ricoverata improvvisamente e lavorando in Smart working non sono potuta andare in reparto per supportarla e salutarla .	È stata una condizione eccezionale poiché solitamente quando c è una richiesta di consulenza in reparto posso andare a visitare Il paziente. In questo caso, invece, lavorando da casa ero impossibilitata.
Sì	31 - 40 anni	Femmina	Toscana	Ospedale	Tirocinante	Adulti	6 - 10 anni	No	Orientamento Psicodinamico	Dottorato di Ricerca in Psicologia e Neuroscienze	No	Nelle relazioni terapeutiche già avviate e solide, ho riscontrato una disclosure significativa dei pazienti. Siamo riusciti a toccare tematiche profonde che erano, in alcuni casi, solo state sfiorate nel setting "classico". Ho riflettuto sulla possibilità che il contatto con angosce profonde evocate dall'emergenza in corso possa aver agevolato un processo di accesso all'intrapsichico.	Il lavoro con i pazienti in fase avanzata o terminale di malattia é estremamente complesso. Ho sentito dentro di me l'impressione di aver "mancato" ad un appuntamento importante in molte occasioni. I pazienti si recano in ospedale, ma noi non siamo lì, dove abitiamo invece nei loro pensieri. Le condizioni fisiche precarie, inoltre, rendono difficile la relazione a distanza. I colloqui telefonici …	Credo che, per quanto riguarda fase 1 e fase 2, siano pochi i cambiamenti da apportare. Purtroppo si tratta di necessarie disposizioni ministeriali a tutela della salute dei cittadini. É importante, prima di tutto per noi stessi e per la qualità del servizio offerto, fare i conti con il senso di sospensione ed impotenza. Per eventuali nuove fasi di gestione dell'emergenza, credo sia importante va…
Sì	51 - 60 anni	Maschio	Toscana	Studio privato	Libero professionista	Adulti	11 - 20 anni	No	Psicoterapia Breve Strategica		No	Una paziente particolarmente problematica ha trovato risorse per superare le sue difficoltà rendendosi utile per gli altri più bisognosi. La persona ha scoperto nuove risorse rafforzandosi. I colloqui sono stati utili per mantenere la rotta.	Aiutare un’infermiera che aveva avuto un caso di suicidio tra i suoi pazienti. Frustrazione e sensi di colpa hanno dominato le sue giornate. I colloqui hanno aiutato a fronteggiare questo difficile momento.	Suggerito di lavorare con il gruppo per accordarsi nella migliore gestione dei pazienti, migliorare la comunicazione e l’ascolto di tutte le dinamiche sia con i colleghi che con gli utenti.
Sì	41 - 50 anni	Femmina	Emilia-Romagna	Ospedale	Dipendente	Adulti	11 - 20 anni	Sì	Psicoterapeuta ad indirizzo psicosomatico	Dottore di ricerca e diploma di specializzazione in psicoterapia	No	l’umanità è l’umiltà riscontrata da alcuni colleghi medici con i quali ho condiviso i pazienti covid, mi ha permesso di fare un lavoro di rete sinergico	La solitudine e la disumanizzazione del processo di cura a cui alcuni pazienti sono stati sottoposti	Migliore gestione assistenziale di infermieri e oss (più personale formato da coinvolgere)
Sì	31 - 40 anni	Femmina	Puglia	Ospedale	Libero professionista	Adulti	11 - 20 anni	Sì	Psicoterapia psicoanalitica	Specializzazione	No	Il marito di una paziente mastectomizzata che ha condiviso con lei La scelta di non sottoporsi a inserimento espansore per evitare alla moglie ulteriori complicanze e accessi ospedalieri in quest’anno senza vaccino . Il supporto del marito in questa scelta è stato cruciale nel rassicurare la moglie nel rifiutare la proposta di inserimento dell’ espansore.	Una paziente che non aveva comunicato a nessuno dei familiari la diagnosi di ca mammario per non turbare ulteriormente i genitori, già colpiti dalle misure restrittive imposte dal covid. Non so come sia finita la storia di questa paziente perché non mi ha più contattata, dopo una seduta in cui la invitavo a riflettere sul perché non volesse condividere con nessuno quest’esperienza , difficile da …	Se fosse stato previsto un percorso di sostegno ospedaliero con più incontri probabilmente avrei avuto modo di rivedere la paziente, forse non sarebbe cambiato comunque nulla.
Sì	41 - 50 anni	Femmina	Toscana	Ospedale	Dipendente	Adulti	11 - 20 anni	Sì	Psicoterapeuta Analista Transazionale	Master Psiconcologia, EMDR	No	Buona rete con i colleghi dei vari servizi	-	-
Sì	31 - 40 anni	Femmina	Toscana	Ospedale	Libero professionista	Adulti	< 5 anni	No	Psicoterapia sistemico relazionale	Psicoterapeuta	No	Nessuna psicoterapia è stata interrotta nonostante il passaggio al setting on line per cui è stata mantenuta la continuità assistenziale.	Si sono sommate le fonti di stress per il paziente oncologico che hanno portato a una maggiore difficoltà di adattamento al percorso di cura, anche aumento sintomi ansiosi e depressivi legati al distanziamento sociale. La continuità terapeutica è stata potenziata (per es. colloqui settimanali anziché quindicinali) per offrire uno spazio di contenimento e rielaborazione dei vissuti. Maggiore fatic…	Maggiore attenzione anche al terapeuta da parte delle organizzazioni
Sì	31 - 40 anni	Femmina	Emilia-Romagna	Ospedale	Dipendente	Adulti	< 5 anni	Sì	Psicoterapia cognitivo-comportamentale	Specializzazione in psicoterapia	No	La possibilità di offrire sostegno psicologico a chi è ricoverato in isolamento attraverso le videochiamate e la collaborazione del team di reparto	Raccogliere le preoccupazioni e il senso di smarrimento dei pz che, a causa dell'emergenza, hanno visto rallentati o interrotti i propri percorsi di cura	Continuare a fornire lo stesso livello di cura e assistenza ai pz cronici
Sì	31 - 40 anni	Femmina	Toscana	Ospedale, Studio privato	Libero professionista	Adulti	6 - 10 anni	No	Cognitiva-comportamentale		No	Pazienti nuovi che si affidano alla terapia online	Aver bloccato il servizio psicologico vis a vis	Non bloccherei il servizio
Sì	41 - 50 anni	Femmina	Toscana	Ospedale	Libero professionista	Adulti	6 - 10 anni	No	psicoterapia sistemico-relazionale	Master II livello Cure palliative e terapia del dolore	No	E' stata attivata la modalità telefonica e in video-chiamata per continuare gli incontri e i pazienti e i familiari hanno accettato volentieri e con gratitudine questa soluzione in stato di emergenza.	Sembra che solo in situazioni di crisi e di emergenza si riconosca l'importanza di un sistema sanitario pubblico efficiente ed efficace, con relativo spazio a psicologi-psicoterapeuti e la Politica è in gran parte responsabile dei tagli e del disinteresse.	Non dimenticare e imparare dagli errori.
Sì	41 - 50 anni	Maschio	Sicilia	Assistenza domiciliare, Onlus	Libero professionista	Adulti	11 - 20 anni	No	Gestalt	Corsi di perfezionamento in psiconcologia, Master di 2 livello in psiconcologia e master di primo livello in Cire Palliative	Sì	Le problematiche nel relazionarsi all’interno della stessa famiglia	La psicosi della morte	Guardare sempre aspetti positivi
Sì	41 - 50 anni	Femmina	Piemonte	Ospedale	Lavoro come libero professionista per il Fondo Edo Tempia ONlus	Adulti	6 - 10 anni	No	Orientamento psicodinamico	Specializzazione in psicoterapia	No	L'uso di tecniche si stabilizzazione è servita in certe situazioni di ansia	L'angoscia dei familiari nel non poter fare il lutto dei pazienti mancati per COVID in ospedale	Far comunicare pazienti e familiari con l'uso di cellulari o tablet come è stato fatto successivamente
Sì	31 - 40 anni	Femmina	Lombardia	Assistenza domiciliare, Hospice, Studio privato	Libero professionista	Adulti	11 - 20 anni	No	Sistemico relazionale	Master EMDR, master in Mediazione familiare	No	La flessibilità di riorganizzazione del mio contesto lavorativo, la sensazione di sicurezza	Le difficoltà a lavorare in un contesto di cure palliative all’interno delle restrizioni sull’accesso dei famigliari in reparto, la difficoltà di instaurare un rapporto terapeutico di fiducia in un rapporto telefonico, la gestione delle emozioni dei famigliari dovute all’impossibilità di stare vicino al proprio caro in fase terminale di malattia	Strutturare modalità più funzionali per continuare un lavoro con le famiglie. Aprire corsi su aspetti di psicologia delle emergenze per diffondere tra i colleghi strumenti utili e versatili nei diversi contesti professionali
Sì	51 - 60 anni	Femmina	Emilia-Romagna	Assistenza domiciliare, Servizio territoriale, Ospedale, IRCCS, Hospice	convenzionato	Adulti	21 - 30 anni	Sì	sistemico relazionale	formazione EMDR	No	In generale la disponibilità delle persone in carico di utilizzare mezzi digitali pur di conservare la continuità terapeutica, cosa non scontata. In particolare l'esplicitazione da parte del marito di una paziente da poco deceduta dell'importanza di avere garantito il contatto e di considerare prezioso e da salvaguardare il tempo di incontro. Ho avuto modo di verificare l'efficacia del contenimen…	E' deceduta in hospice, dopo nemmeno due giorni dal ricovero, una giovane donna nonostante il suo desiderio fosse stato quello di restare a casa. Il non aver potuto intervenire precocemente discutendo il caso coi colleghi del territorio ( medico palliativista, medico curante e infermieri del servizio domiciliare) mi ha fatto riflettere circa l'eventualità di una scelta diversa possibile. L'incont…	Probabilmente esorterei maggiormente i colleghi a prendere in considerazione aspetti emotivi considerati ostacolanti e anticiperei precocemente le mie considerazioni in modo da dare il tempo di una valutazione diversa
Sì	> 61 anni	Femmina	Piemonte	Ospedale	Dipendente	cronici	21 - 30 anni	Sì	clinica	psicoterapeuta	No	la disponibilità di 10 colleghi a partecipare ad un progetto di Guardia attiva anche festiva	la resistenza di altri colleghi a presenziare e difendere un loro territorio senza considerare i veri problemi e le emergenze	non saprei
Sì	41 - 50 anni	Femmina	Lombardia	Ospedale	Dipendente	Adulti	11 - 20 anni	No	Psicoterapia biosistemica	psiconcologa	No	mi sono dovuta attrezzare lavorando online, modalità per me non abituale ma ho potuto imparare nuove cose. Inoltre mi sono sentita negli stessi panni dei pazienti per quanto riguarda la possibilità di ammalarmi	Il mio approccio prevede anche il contatto, cosa che in questo particolare momento non è possibile, pertanto mi sono sentita "monca"	non lo so
Sì	> 61 anni	Femmina	Friuli-Venezia Giulia	IRCCS	Dipendente	Adulti	> 31 anni	No	Terapia sistemica e familiare	Vari corsi di Psiconcologia, Traing Autogeno, Emdr, ecc.	No	Nessuno	Nessuno	Nessuno
Sì	31 - 40 anni	Femmina	Piemonte	Onlus	Libero professionista	Adulti	11 - 20 anni	Sì	Psicoterapia cognitivo comportamentale	Terapeuta EMDR, master in psiconcologia	No	Utilizzo efficace e spontaneo durante la pandemia, da parte di molti dei pazienti già in carico, di tecniche di stabilizzazione e grounding apprese prima della pandemia durante la terapia. Positivo anche l'essere stata ricontattata da alcuni pazienti da poco dimessi per una consulenza centrata sulla condivisione di ciò che stava accadendo.	Fortunatamente per ora non ho nulla da segnalare.	Vedi risposta precedente.
Sì	51 - 60 anni	Femmina	Piemonte	Ospedale	Dipendente	Adulti	21 - 30 anni	Sì	Specializzazione in Psicologia Clinica	Master in Psico oncologia	No	Aiuto ai familiari in lutto	Morti isolate	Lavoro sugli operatori
Sì	31 - 40 anni	Femmina	Emilia-Romagna	Ospedale	Dipendente	Adulti	6 - 10 anni	Sì	Cognitivo Comportamentale	terapeuta practitioner EMDR; istruttore Mindfulness; Trainier ACT	No	Vengo contattata per una paziente ricoverata positiva al Covid 19, ignara della morte del marito anch'esso ricoverato e poi deceduto per Covid. Inizio il mio lavoro di supporto psicologico da prima con la figlia della paziente, per poi, una volta la paziente spostata in altro reparto avente tampone negativo, mi metto in contatto con la dottoressa del reparto. Si avvia un lavoro sinergico tra me, …	Scarse risorse a disposizione (psicologi formati nella psicologia dell'emergenza)	Implementare/attivazione delle risorse, oltre alla procedura emergenza urgenza psicologica, già in essere.
Sì	41 - 50 anni	Femmina	Lombardia	Assistenza domiciliare, Ospedale, Studio privato	Libero professionista	Adulti	21 - 30 anni	No	Psicologia della salute. Scuola di specializzazione universitaria	Perfezionamento in Psico-oncologia	No	La richiesta di ritrovarsi virtualmente in gruppo tra malati e i benfici di questo	La solitudine e la paura dei malati	Maggiore informazione e comunicazione più chiara anche da parte del personale sanitario fin da subito
Sì	41 - 50 anni	Femmina	Lombardia	Assistenza domiciliare, Hospice	Dipendente	Adulti	6 - 10 anni	No	Psicoterapia psicoanalitica		No	No	Mancanza DPI	Tutelare il personale sanitario
Sì	41 - 50 anni	Maschio	Puglia	Assistenza domiciliare	Libero professionista	Adulti	6 - 10 anni	No	Malattie Infettive		No	Ce ne sono diversi. Non amo raccontare	L'indifferenza del prossimo e dei media mentre noi in pienissima emergenza assistevamo i nostri pazienti cercando in ogni modo di non fare mancare loro alcunché. Abbiamo fatto quotidianamente tutto ciò che era nei nostri compiti, siamo stati ore intere nelle case dei pazienti e dei loro parenti (per noi perfetti sconosciuti e potenzialmente infetti)per esempio per effettuare trasfusioni mettendo …	Penserei un po'di più a me
Sì	> 61 anni	Femmina	Toscana	Studio privato, Centro di Riabilitazione Oncologica	Libero professionista	Adulti	21 - 30 anni	No	psicoterapeuta junghiana		No	Abbiamo proposto ai pazienti oncologici che già avevamo in carico, di continuare il nostro lavoro per telefono o videochiamata. All'incertezza iniziale, nostra e dei nostri pazienti, si è sostituita nel tempo un'esperienza forte e coinvolgente. Le persone sono state davvero tanto riconoscenti di non essere lasciate sole e nello stesso tempo di non essere esposte a rischi. Quello che ci ha colpito…	Il lavoro di riabilitazione oncologica si svolge individualmente ed in gruppo. I gruppi che erano in corso sono stati bruscamente interrotti al momento del lockdown. Le persone si sono sentite abbandonate e lasciate in una zona sospesa. A distanza di più di un mese, i conduttori dei gruppi hanno provato a contattarle per mail, per attenuare la sensazione di abbandono, cercando di non infrangere l…	Cercherei di predisporre moduli di consenso più articolati che ci rendano più facile contattare le persone
Sì	31 - 40 anni	Femmina	Marche	Assistenza domiciliare, Ospedale, Studio privato	Libero professionista	Adulti	11 - 20 anni	No	Psicoterapia Sistemico-Relazionale	Qualifica Psico-Oncologo 1° livello riconosciuto SIPO	No	La decisione delle OdV con cui collaboro di continuare il supporto psicologico attraverso telefono, videochiamata, Skype...e l'accettazione positiva da parte dei pazienti.	L'iniziale difficoltà a lavorare "da remoto" perdendo tutti gli aspetti fondamentali del colloquio vis a vis.	Una maggiore sensibilizzazione rispetto al supporto psicologico "telematico"
Sì	41 - 50 anni	Femmina	Toscana	Centro di Riabilitazione Oncologica Cerion Firenze	Libero professionista	Adulti	11 - 20 anni	No	Scuola di Specializzazione in Psicoterapia Approccio Centrato sulla Persona	Corso di Psico-oncologia presso INT Milano- Corso Di Logoterapia Analisi Esistenziale di Viktor Frankl- Workshop sulla Dignity Therapy in Canada Prof. Chochinov	No	L'evento positivo racchiude le tante telefonate fatte alle nostre pazienti a casa e sentirsi dire che non importava che le richiamassi una seconda volta, perchè loro stavano bene ed erano contente se il mio tempo l'avessi potuto dedicare ad altri più in crisi! Il cancro ha reso queste donne molto forti nonostante l'immunodepresse e il lavoro fatto insieme nei gruppi e individualmente è servito a …	Una giovane paziente molto grave in chemioterapia è stata "costretta" ad andare a Milano per fare una tac e altri accertamenti...mi chiedo se non fosse stato possibile evitarle questo stress, anche perchè è quasi in fin di vita ora e non per il Covid-19.	Servirebbe un maggior coinvolgimento dello psicologo con l'equipe curante, maggiore comunicazione in generale tra le persone che seguono la stessa persona.
Sì	31 - 40 anni	Femmina	Toscana	Servizio territoriale	Libero professionista	Adulti	6 - 10 anni	Sì	Psicoanalisi Interpersonale		Sì	Durante la videochiamata con una giovane paziente, mi sono resa conto che pur parlando della situazione di malattia, la ragazza aveva molto desiderio di farmi "entrare" ancor di più nella sua vita attraverso la minuziosa descrizione (contanto di inquadratura) di ciò che vedevo nella sua stanza. Ogni elemento inquadrato era un pezzo della sua storia di vita. Mi ha fatto riflettere su quanto, nonos…	Ho appreso telefonicamente, da una paziente che avevo visto di persona prima della quarantena, della ripresa di malattia con una condizione di metastasi che richiedeva un intervento chirurgico. Mi sono sentita impotente e poco efficace nel sostenerla mentre cercava di raccontarmi il dolore di quella notizia.	Penso che il rapporto interpersonale e le sedute vis à vis siano fondamentali ed insostituibili. Ad oggi forse non cambierei niente rispetto all'accaduto, infatti ho avuto modo di riflettere che il mio sentimento di disagio era legato principalmente ad un necessario adattamento ad un nuovo setting online. La paziente, dall'altro lato, ha sentito la mia vicinanza e nel tempo successivo questa mia …
Sì	41 - 50 anni	Femmina	Emilia-Romagna	Assistenza domiciliare, Ospedale	Dipendente	Adulti	11 - 20 anni	No	Psicoterapia sistemica relazionale	Mediatore familiare corso di perfezionamento in DSA	Sì	Una giovane paziente in attesa di mastectomia ha avuto una forte crisi di panico quando ha saputo che il suo compagno, unico riferimento, le rispettive famiglie abitavano in altre regioni, era covid positivo. A seguito di questa notizia ha manifestato una chiusura e un rifiuto verso qualunque tipo di approccio medico e psicologico. Non rispondeva al telefono e non accettava visite. Allora ho scel…	Alcuni pazienti hanno vissuto la chiusura di alcuni ambulatori come un abbandono,come ĺ'essersi dimenticati di loro. Adesso ha fatica si sta riprendendo la relazione e il rapporto con questi. Soprattutto con i pazienti la cui presa in carico non era completamente salda.	Cercare di gestire gli ambulatori e i pazienti in modo da cercare di mantenere una presa in carico.
Sì	31 - 40 anni	Femmina	Sicilia	Assistenza domiciliare	Libero professionista	adulti e anziani	< 5 anni	No	Psicoterapia cognitivo-comportamentale		No	i familiari dei miei pazienti e i pazienti stessi cercavano la mia figura	purtroppo non tutti i miei pazienti hanno avuto la possibilità di usufruire del supporto telematico	provvedere in modo diverso affinchè tutti possano usufruire di un sostegno anche a distanza
Sì	41 - 50 anni	Femmina	Lombardia	Ospedale	Dipendente	Adulti	11 - 20 anni	No	Psicoterapia sistemico-relazionale	Psiconcologo di secondo livello	No	Mi ha colpito che i pazienti nella maggior parte dei casi si sia attrezzato velocemente con piattaforme per poter continuare ad avere un contatto e proseguire il supporto psicologico	Il caso di alcuni nostri pazienti in area Covid che hanno sofferto l’allontanamento dal reparto e l’iso lamento assoluto	Informare prima i pazienti a ciò che andranno incontro ed attrezzarli precocemente con mezzi di comunicazione
Sì	31 - 40 anni	Altro	Lombardia	Assistenza domiciliare, IRCCS	Libero professionista	Adulti	< 5 anni	No	Psicoterapia Cognitiva Neuropsicologica	Corso Psicologo Area Oncologica	No	Nel colloquio una giovane paziente raccontava di stare meglio perché la sua famiglia, causa restrizioni, era a casa con lei e lì sentiva molto più vicini rispetto a prima. La paziente era nel momento di indagine per stato di malattia, presumibilmente direzionato verso un peggioramento.	Causa riorganizzazione dei reparti ho avuto difficoltà a mantenere tutti i colloqui previsti. (Modifiche giorni. Pazienti non inclini ad usare Skype o telefonate per colloqui)	Predisposizione di spazi dedicati al nostro lavoro. Basterebbe avere un luogo definito, accessibile, sanificabile e privato per il paziente (in questa situazione I colloqui nel corso delle terapie con altri pazienti intorno non sono stati portati avanti per almeno due mesi)
Sì	31 - 40 anni	Maschio	Marche	Ospedale, Studio privato	Libero professionista	Adulti	6 - 10 anni	No	Psicologo della salute	Scuola di Specializzazione di Psicologia della Salute	Sì	La possibilità aiutare le persone a distanza, creare nuove connessioni grazie alla possibilità di raggiungere che non si può muovere.	La distanza, per chi stava seguendo un percorso particolarmente complesso, ha aumentato le difficoltà e portato a delle complicazioni del percorso.	Una maggiore presenza
Sì	41 - 50 anni	Femmina	Lazio	IRCCS	Libero professionista	Adulti	11 - 20 anni	Sì	Gestalt	Dottorato	No	Affetto dei pazienti	I decessi di alcuni pazienti giovani	Nessuno
Sì	51 - 60 anni	Femmina	Lombardia	IRCCS, Studio privato	Libero professionista	Giovani adulti	> 31 anni	Sì	Psicologia clinica -unimi / psicodinamica /direttore psicodramma	Specialista in psicologia clinica	Sì	In generale ho notato che chi ha deciso di seguire il percorso di sostegno ha superato il periodo in modo più organizzato emotivamente	Lo stress personale che si accumulava in ospedale per il rischio personale di ammalarsi	Più attenzione ai DPI per il personale
Sì	51 - 60 anni	Femmina	Marche	Hospice	Dipendente	Adulti	11 - 20 anni	No	Approccio Rogersiano(ACP)	Formazione Biennale Psicologia Oncologica e altri	Sì	Nessun evento in modo specifico e particolare; ho rilevato invece la percezione diffusa da parte delle persone malate di sentirsi più sicure e protette proprio all'interno dell' hospice.	Nessun evento specifico, quanto il drastico cambiamento nella possibilita' da parte dei familiari di accompagnare il proprio congiunto e vivere i riti del cordoglio.	Al momento attuale, non so dare una risposta.
Sì	51 - 60 anni	Femmina	Lombardia	IRCCS, Studio privato	Libero professionista	Giovani adulti	> 31 anni	Sì	Psicologia clinica -unimi / psicodinamica /direttore psicodramma	Specialista in psicologia clinica	Sì	In generale ho notato che chi ha deciso di seguire il percorso di sostegno ha superato il periodo in modo più organizzato emotivamente	Lo stress personale che si accumulava in ospedale per il rischio personale di ammalarsi	Più attenzione ai DPI per il personale
Sì	51 - 60 anni	Femmina	Campania	Ospedale	Dipendente	Adulti	11 - 20 anni	Sì	1) Psicodinamica 2) Psicologia Clinica	Master	No	Nessuno in particolare. Molti dei pazienti oncologici sono stati sopraffatti da un profondo senso di angoscia e di solitudine. Grande paura di essere abbandonati e di non poter effettuare le cure e i trattamenti secondo le ordinarie scadenze. Ho lavorato con queste persone su codesti contenuti con il risultato di un grande beneficio per loro.	nessuno	nessuno
Sì	51 - 60 anni	Femmina	Lazio	IRCCS, Studio privato, Associazione Onlus di famiglie con bambini oncologici	Libero professionista	Adulti	21 - 30 anni	No	Psicologia Clinica	Psiconcologia	No	Nelle ultime settimane l'ansia di contrarre il virus da parte di molte famiglie con bambini oncologici è diminuita	La diminuzione dell'ansia di molte famiglie con bambini oncologici ha portato ad un esagerato allentamento dell'attenzione alle misure di sicurezza come quello di indossare la mascherina e mantenere le distanza ....	Abbiamo pensato di fare degli incontri di gruppo con le famiglie per sensibilizzare ad una maggiore attenzione per poter modulare e, quindi, convivere con la paura del contagio e con il coraggio della ripresa
Sì	> 61 anni	Femmina	Abruzzo	Ospedale	Dipendente	FIGLI E NIPOTI DI PAZIENTI ONCOLOGICI	21 - 30 anni	Sì	PSICOTERAPIA FAMILIARE-MEDICINA PSICOSOMATICA	PERFEZIONAMENTO IN PSICOLOGIA ONCOLOGICA E ALTRI PERFEZIONAMENTI IN GOVERNO CLINICO ECC	No	MAGGIORE COESIONE TRA COLLEGHI DI DIVERSE PROFESSIONALITA' PER OFFRIRE UN BUON SERVIZIO ALL'UTENZA GIA' TANTO SOFFERENTE. SUPPORTO AI PAZIENTI ANCHE CON RICORSO A STRUMENTI QUALI CELLULARI E ALTRO PER POTER CONTATTRE I CONGIUNTI	DIFFFICOLTA' CON I PARENTI DEI PAZIENTI CHE MAL ACCETTAVANO DI NON POTER STARE VICINO AI CONGIUNTI E TENTATIVI PER EVITARE GLI ALTERCHI E LE CONFLITTUALITA'	BISOGNEREBBE INSEGNARE AI COLLEGHI MEDICI ED INFERMIERI IMPORTANZA DELLA SANA RELAZIONE CON IL PAZIENTE E CON IL CAREGIVER
Sì	> 61 anni	Femmina	Lazio	IRCCS	Dipendente	Adulti	> 31 anni	No	Psicoterapia psicodinamica	Psiconcologo IIL	No	Alcuni pazienti hanno vissuto il periodo dell'isolamento come positivo per i legami familiari	Alcuni pazienti che si erano adattati alla malattia oncologica hanno sentito il bisogno di riprendere i colloqui psicologici per la presenza di elevati sintomi di ansia e depressione	Mettere a punto iniziative di supporto psicologico per rispondere preventivamente alla possibilità di strutturazione di un disturbo da stress
Sì	41 - 50 anni	Femmina	Basilicata	Ospedale, Studio privato	Libero professionista	Adulti	< 5 anni	Sì	Cognitivo Comportamentale	Ulteriore specializzazione quadriennale in psicoterapia strategica e tre master universitari sui diritti dei minori, sulle patologie da dipendenza e in psicologia scolastica	No	L’affido temporaneo di un minore, dopo che entrambi i genitori sono stati dichiarati Covid positivi.	Non ho racconti di eventi particolarmente negativi.	.
Sì	51 - 60 anni	Femmina	Lombardia	Assistenza domiciliare, Ospedale, Studio privato	Libero professionista	Adulti	21 - 30 anni	Sì	Psicoterapeuta di Gruppo ad Orientamento Psicodinamico	Formazione biennale psico-oncologia e 2 livello EMDR	Sì	Ho trovato molto positivo, durante il lock down, poter utilizzare le videochiamate che hanno permesso di garantire continuità’ alle prese in carico terapeutiche in regime di Smart working	Non ho apprezzato l’indifferenza dimostrata, da parte dell’equipe sanitaria ospedaliera, verso gli aspetti supportivi psiconcologici “sospesi in vis a vis” per i pazienti degenti, dimostrando scarsa considerazione per la variabile di cura correlata al sostegno psicologico in reparto	Chiederei maggior investimento d’interesse verso la cultura psiconcologica, ad integrazione del lavoro svolto dal personale sanitario ospedaliero strutturato e gli interventi psiconcologici finanziato dal terzo settore
Sì	31 - 40 anni	Femmina	Lazio	Studio privato	Libero professionista	Adulti	6 - 10 anni	No	Psiconcologia, PNEI, EMDR	Master 2 livello	No	La resilienza mostrata da alcuni pazienti che hanno fatto diversi passi avanti in terapia nonostante un'iniziale crisi derivata dall'impossibilità di attingere alle note e consuete vie di fuga o di appoggio	La negazione di alcuni giovani adulti nonostante la costante informazione e il poco riconoscimento del nostro ruolo da parte del governo nella gestione della crisi	Maggiore coinvolgimento della nostra figura nella gestione della crisi
Sì	51 - 60 anni	Femmina	Lombardia	IRCCS, Studio privato	Libero professionista	Giovani adulti	> 31 anni	Sì	Psicologia clinica -unimi / psicodinamica /direttore psicodramma	Specialista in psicologia clinica	Sì	In generale ho notato che chi ha deciso di seguire il percorso di sostegno ha superato il periodo in modo più organizzato emotivamente	Lo stress personale che si accumulava in ospedale per il rischio personale di ammalarsi	Più attenzione ai DPI per il personale
Sì	41 - 50 anni	Femmina	Toscana	Studio privato, centro di riabilitazione oncologica regionale	Libero professionista	Adulti	11 - 20 anni	Sì	psicoterapia cognitivo comportamentale e emdr		No	il positivo riscontro dei pazienti alla terapia online e telefonica e la possibilità di vedere la forza della crescita post trauma degli operatori sanitari con cui ho lavorato	le enormi complessità burocratiche (ad es. regole legate alla privacy) che impediscono a volte di poter continuare al meglio il lavoro con i pazienti	più chiarezza e semplificazione che renda più semplice e sicuro il lavoro
Sì	< 30 anni	Femmina	Lombardia	IRCCS	Libero professionista	Adulti	< 5 anni	Sì	Dinamica	Master in Psicologia dell'emergenza; Corso di formazione e approfondimento in Psico-oncologia, Psicologo di area oncologica SIPO	No	pz con operazione di laringectomia totale che non potendo avere le visite dei familiari in reparto mi ha chiesto se mi fermavo in camera ad ascoltare con lui un pezzo della Turandot	pz oncologici che non si sono presentati alle visite in ospedale e che hanno saltato sedute di CT e RT per paura di prendere in covid	maggior comunicazione da parte di tutta l'equipe multidisciplinare oncologica nello spiegare al paziente i rischi di non venire in ospedale a fare terapia, evitando il fenomeno scarica barile in cui è lo psicologo che deve spiegare al paziente che è peggio non venire in ospedale
Sì	31 - 40 anni	Femmina	Campania	Ospedale, Hospice	Dipendente con contratto a progetto	Bambini Adolescenti e Genitori	6 - 10 anni	No	Psicoterapia ad orientamento psicoanalitico	Master in Cure Palliative Pediatriche	No	Alcune famiglie hanno apprezzato particolarmente la presenza fisica, durante quei giorni di emergenza, i genitori non si aspettavano di continuare ad avere dei servizi di cui hanno sempre usufruito. Per quel che è stato possibile, anche con personale ridotto, il Servizio di Psiconcologia ha portato avanti le attività: presa in carico dei nuovi pazienti, colloqui clinici, attività ludiche con i ba…	Per questioni organizzative e di gestione non è stato possibile aprire il reparto in cui si gestisce la fase terminale della malattia. Il gruppo di lavoro si è organizzato per lavorare in reparto coinvolgendo anche altri operatori sanitari, anche se questo specifico punto, il coinvolgimento di altri operatori sanitari, non credo sia negativo. Abbiamo cercato di applicare un modello di assistenza …	Sull’impreparazione credo sia difficile da prevenire...diciamolo chi si aspettava una pandemia... Rispetto alla questione organizzativa non credo che come singolo con un contratto a scadenza potessi far molto...Inoltre penso che questo aspetto sia una questione ben più ampia, il Coronavirus è stata una lente di ingrandimento, ha messo ancor più in evidenza le condizioni già presenti, in tutti gli…
Sì	51 - 60 anni	Femmina	Calabria	Ospedale	Dipendente	Adulti	21 - 30 anni	Sì	Psicologia clinica e psicoterapia individuale e di gruppo	Master in Psicologia oncologica e Management Socio-Sanitario	No	A metà marzo, in una mattinata più tesa del solito, in piena emergenza da covid -19, mi trovavo nel day - hospital oncologico del reparto dove lavoro da circa 20 anni, rivolgo lo sguardo verso i pazienti che stanno effettuando la chemioterapia e riconosco, dal volto semicoperto della mascherina, il volto di una paziente con la quale ho avviato da poco un percorso di sostegno psicologico. Mi avvic…	Da uno sguardo nella sala d'attesa dove sostano i pazienti in attesa di espletare la chemioterapia scorgo gli occhi dei pazienti così spenti e impauriti.. non comunicano più tra di loro, un velo di gelo li avvolge, sono lì aspettano.. ciò che minaccia la loro esistenza adesso non è solo il cancro..al male insidioso si è aggiunto un altro nemico silenzioso.. il coronavirus.. Uno scenario di una gr…	Realizzare, nella sala d'attesa, come ho fatto in realtà, momenti di scambio di pensieri e di significati sull'esperienza vissuta facilitando la comunicazione tra i pazienti e la comunicazione tra i pazienti ed i loro familiari che aspettano fuori.
Sì	41 - 50 anni	Femmina	Liguria	Hospice	Libero professionista	Adulti	11 - 20 anni	No	Psicoterapia analitico relazionale	Master in etnopichiatria	No	In hospice, la collaborazione dell'equipe al fine di sostenere la comunicazione tra pazienti e familiari. Limitare ad un'ora al giorno l'accesso dei familiari in hospice ha portato alla necessità di lavorare sulla comunicazione e di collaborare ponendosi come obiettivo comune quello di facilitare in contatti. L'equipe ha pertanto dovuto aumentare il dialogo e la necessità di passarsi le informazi…	La situazione data dal covid ha portato ingresso di pazienti provenienti dalla rianimazione, con caratteristiche di fragilità clinica che hanno messo in crisi le decisioni etiche dell'èquipe. in questo contesto su un paziente nello specifico si sono create fratture tra medico e operatori e non si è riusciti (data anche la difficoltà a svolgere riunioni su zoom o sul web) a condividere in modo fun…	Maggior dialogo in equipe, necessità di supervisione, più confronto con il medico.
Sì	41 - 50 anni	Femmina	Lombardia	Ospedale	Libero professionista	Adulti	6 - 10 anni	No	psicoterapia interazionismo simbolico		No	tutti i colleghi psiconcologi che lavorano presso le strutture ospedaliere hanno modificato la loro attività garantendo supporto al malato oncologico ma anche al malato covi	la faticosa gestione del paziente a causa delle procedure mediche necessarie. l'ospedale è stato irraggiungibile per chi ne aveva bisogno	mancano totalmente i servizi territoriali. l'ordine degli psicologi sta lavorando da anni nella creazione dello psicologo di base, che ritengo avrebbe fatto la differenza in questo momento
Sì	41 - 50 anni	Femmina	Sicilia	Assistenza domiciliare, Consultorio Familiare	Libero professionista	Adulti	11 - 20 anni	Sì	Psicoterapia Familiare Sistemico Relazionale	Dottorato di ricerca - Master Psiconcologia - Master Bioetica - Master Cure Palliative	No	Mettermi in gioco a livello professionale utilizzando strategie e risorse altre	La difficoltà di sospendere alcune attività e l’impossibilità di essere presente come avrei voluto in alcune circostanze professionali e personali	Non credo sarebbe possibile intervenire in maniera diversa, è stato fatto quanto indispensabile per il bene collettivo
Sì	31 - 40 anni	Femmina	Piemonte	Ospedale	Libero professionista	Adulti	6 - 10 anni	No	Psicoterapeuta	Master	No	La possibilità di continuare a seguire i pazienti	Il panico riportato dai pz	Magggiore comunicazione
Sì	51 - 60 anni	Maschio	Toscana	Studio privato	Libero professionista	Adulti	11 - 20 anni	No	Psicoterapia Breve Strategica		No	Una paziente particolarmente problematica ha trovato risorse per superare le sue difficoltà rendendosi utile per gli altri più bisognosi. La persona ha scoperto nuove risorse rafforzandosi. I colloqui sono stati utili per mantenere la rotta.	Aiutare un’infermiera che aveva avuto un caso di suicidio tra i suoi pazienti. Frustrazione e sensi di colpa hanno dominato le sue giornate. I colloqui hanno aiutato a fronteggiare questo difficile momento.	Suggerito di lavorare con il gruppo per accordarsi nella migliore gestione dei pazienti, migliorare la comunicazione e l’ascolto di tutte le dinamiche sia con i colleghi che con gli utenti.
Sì	31 - 40 anni	Femmina	Toscana	Ospedale	Libero professionista	Adulti	< 5 anni	No	Specializzazione in Psicoterapia Individuale e di Gruppo ad indirizzo Rogersiano (Psicoterapia Centrato sul Cliente)	Master di II livello in Psicopatologia forense e Criminologia	No	Durante una consulenza telefonica ho rimandato alla paziente quanto forte mi arrivava il suo bisogno di condividere il suo vissuto emotivo di paura, incertezza e preoccupazione considerata la malattia oncologica e la pandemia in atto; è stato importante per la paziente che si è sentita compresa e accolta sentendosi rassicurata dal poter avere questo spazio di condivisione e di elaborazione.	Questa pandemia ha comportato un aumento di percezione di incertezza nel paziente oncologico che, date le difficili condizioni in cui i medici si sono trovati a lavorare all'interno degli ospedali, non ha trovato quel luogo di cura che potesse rappresentare una base sicura. Grazie alle consulenze telefoniche, attraverso un attegiamento empatico, accogliente e accettante, ho cercato di rappresenta…	Promuovere un lavoro d'equipe con una maggior inclusione della figura dello psiconcologo
Sì	31 - 40 anni	Femmina	Emilia-Romagna	Assistenza domiciliare, Ospedale, Studio privato	Dipendente	Adulti	11 - 20 anni	No	psicoterapia psicosintetica		No	alcuni pazienti hanno beneficiato del rallentamento generale e hanno deciso di intraprendere dei percorsi di cambiamento importanti.	la resistenza di alcune persone rispetto al tornare ad uscire, quando è stato possibile, per paura di ammalarsi.	per quanto mi riguarda mostro alle persone ciò che possono fare, non ciò che non possono fare. Credo che l'informazione corretta giochi un ruolo importante, ma qui io posso fare una piccola parte, le istituzioni possono e devono fare il resto. Non si è parlato mai, a livello istituzionale, di prevenzione e di rafforzamento del sistema immunitario, a mio avviso le uniche cose su cui vale davvero l…
Sì	31 - 40 anni	Femmina	Veneto	IRCCS	Dipendente	Adulti	6 - 10 anni	No	PSICOTERAPIA	METODOLOGIA DI RICERCA; PSICONCOLOGIA	No	la considerazione della pandemia e del lock-down come aspetto favorevole al proseguire le cure oncologiche e all'affrontare gli effetti collaterali. Questo aspetto è emerso in seduta psicoterapica, sulla scorta di un'analisi condivisa tra terapeuta e paziente, dunque non è un evento in sé ma la ricostruzione dell'evento e della serie di eventi. In modo positivo è andata la concentrazione e la dis…	La decisione di un paziente di totale chiusura con le azioni svolte fino al giorno prima della notizia dei primi due casi di Covid-19 in Italia: cambiamento drastico procrastinato per settimane che si è riflettuto sulle capacità di elaborazione del paziente stesso delle notizie e delle prescrizioni relative alla pandemia.	Il contatto con uno specialista, da parte del paziente, ad inizio pandemia e quindi all'inizio della modifica completa e totalizzante degli stili di vita comportamentali.
Sì	31 - 40 anni	Femmina	Puglia	IRCCS	Libero professionista	Adulti	11 - 20 anni	Sì	psicoterapia	psiconcologia	Sì	i msg dei pazienti che mi chiedevano come stessi	l'impossibilità di toccare e sorridere ai miei pazienti	nulla
Sì	31 - 40 anni	Femmina	Lombardia	Ospedale	Dipendente	Adolescenti	6 - 10 anni	No	psicoterapia cognitivo comportamentale		No	collaborazione tra l'equipe oncologica e l'equipe dei reparti covid costante comunicazione sui pazienti oncologici e il decorso dell'infezione	solitudine dei pazienti a domicilio	maggior supporto nella rete sanitaria terrioriale
Sì	41 - 50 anni	Femmina	Sicilia	Oncologia Medica con Hospice	Specializzando/a	Adulti	6 - 10 anni	No	Psicoterapia Umanistica Esistenziale	Master in Psiconcologia	No	Una pz ricoverata a Milano IEO per trapianto di cellule che seguivo e seguo, non ha trovato un sostegno psicologico in presenza causa COVID19 e abbiamo potuto creare un settimo online molto importante che le ha permesso di contenere l’angoscia del ricovero e dell’intervento	Lavorando online causa COVID19, non è stato possibile seguire in presenza dei pz che dovevano iniziare il percorso chemioterapico in ospedale con difficoltà di strumenti informatici e con la conseguenza di non poter contenere gli stati ansiosi reattivi alla circostanza nè poter accompagnare nell’elaborazione di ciò che stavano esperendo nel qui e ora	Una più efficienza nel garantire una connessione e strumentazione online per lavorare in questi casi di accesso alle cure in DH
Sì	31 - 40 anni	Femmina	Liguria	Assistenza domiciliare, Hospice	Libero professionista	Adulti	< 5 anni	No	Psicoterapia psicoanalitica	Specializzazione in Psicoterapia	Sì	Visita domiciliare a paziente affetto da malattia oncologica e sla. Accesso a domicilio autorizzato eccezionalmente in quanto impossibile per il pz comunicare a distanza e richiesto da lui e dai familiari. Paziente seguito da molto tempo, condizioni cliniche precipitate durante la pandemia. Necessario definire il luogo in cui il pz preferiva morire. Aspetto positivo: riuscire a comunicare nonosta…	Il marito di una paziente deceduta in Hospice arriva in struttura con il sacchetto di vestiti da mettere alla moglie. L'OSS presente in quel momento, addetta alla composizione della salma, deve spiegargli che, in quanto caso sospetto, la moglie non può essere vestita e che sarebbe stata messa nuda in un sacco e poi cremata. Ci sono stati problemi di comunicazione a diversi livelli: prima del dece…	Maggiore attenzione rispetto alle informazioni fornite ai familiari e maggior controllo del feedback da parte loro. Preparazione di ogni figura professionale a fornire informazioni di base e a rimandare alle figure di riferimento (Medico e Psicologo) quando necessario.
Sì	41 - 50 anni	Femmina	Piemonte	Ospedale, Studio privato	Dipendente	Adulti	11 - 20 anni	No	Psicoterapeuta approccio integrato con focalizzazione in A.T.	Mediatore Famigliare	No	La disponibilità e la rapidità da parte dei sanitari e dei volontari nel soddisfare i bisogni dei pazienti COVID e dei loro famigliari	Nello specifico nessun evento. Un tema ricorrente durante il lockdown era la profonda solitudine emotiva e reale per la mancanza di caregiver nei pazienti oncologici senza conviventi in pre intervento e in trattamenti adiuvanti. La loro paura di avere effetti collaterali da CT ed essere da soli in casa.	Coinvolgerei i volontari
Sì	41 - 50 anni	Femmina	Molise	Studio privato	Libero professionista	Adulti	< 5 anni	No	Psicoterapia Funzionale Corporea	Master Psicosomatica e Sport	No	I pazienti hanno reagito bene alle consulenze via Skype	Nessuno	Più psicoterapia convenzionata le persone non hanno risorse economiche per curarsi
Sì	41 - 50 anni	Femmina	Sardegna	Studio privato	Libero professionista	Adulti	< 5 anni	Sì	sistemico relazionale	practioner EMDR	Sì	LA FORZA DU UNA PAZIENTE BIPOLARE CHE HA SAPUTO RICONOSCERE IN SE DELLE RISORSE	UNA TERAPIA APPENA INTRAPRESA CON PAZIENTE TRAPIANTATA DI RENE INTERROTTA PER NON ACCETTAZIONE SEDUTE ONE LINE	FORSE MAGGIORE RICONOSCIMENTO E CONVINZIONE ANCHE DA PARTE MIA ALLE SEDUTE ONE LINE
Sì	31 - 40 anni	Femmina	Sardegna	Studio privato	Libero professionista	Bambini/e	< 5 anni	Sì	Analisi Transazionale socio cognitiva		Sì	Lavorare tramite piattaforma mi ha dato modo di sperimentarmi in maniera diversa e di ricevere durante i colloqui buoni feedback di restituzione	La gestione del dolore. La perdita di un famigliare malato di tumore, il non poterlo abbracciare o stargli vicino nei suoi ultimi momenti	Nessuno
Sì	51 - 60 anni	Femmina	Sardegna	Studio privato, volontariato	Libero professionista	Adulti	6 - 10 anni	Sì	sistemico familiare	psicologia emergenza-criminologia-psiconcologia-practitioner E.M.D.R	No	L'umanità, la resilienza, la comunicazione, l'attenzione verso l'altro "io ci sono"....	aspettare i numeri dei contagi ed eventuali decessi difronte al telegiornale...questo è ciò che molte persone hanno vissuto...in attesa del covid free!	troppe notizie e troppo coinvolgimento emotivo. in particolare per gli anziani e i bambini, con l'emdr Italia abbiamo avuto una guida articolata e costante, per tutte le fasce d'età e di patologie preesistente.
Sì	31 - 40 anni	Femmina	Sardegna	Studio privato	Libero professionista	Bambini/e	< 5 anni	Sì	Analisi Transazionale socio cognitiva		Sì	Lavorare tramite piattaforma mi ha dato modo di sperimentarmi in maniera diversa e di ricevere durante i colloqui buoni feedback di restituzione	La gestione del dolore. La perdita di un famigliare malato di tumore, il non poterlo abbracciare o stargli vicino nei suoi ultimi momenti	Nessuno
Sì	31 - 40 anni	Femmina	Piemonte	Studio privato	Libero professionista	Adulti	6 - 10 anni	No	Psicoterapia sistemico Relazionale	Master universitario di II livello	No	Mi ha colpito positivamente vedere che per molti pazienti, ma una in particolare, questo periodo più “con se stessa” ha permesso di scoprire parti di sé che normalmente rimanevano celate. Abbiamo lavorato molto su questi aspetti cercando di rendere queste modalità spendibili nella vita di tutti i giorni	Una paziente che purtroppo ha risentito particolarmente di questo momento negativo vedendo acutizzarsi paure e rigidità pregresse ma che sembravano sotto controllo	Una gestione diversa delle situazioni critiche in emergenza. Ma purtroppo credo che tanto abbia fatto la personalità fragile della persona in questione
Sì	31 - 40 anni	Maschio	Trentino-Alto Adige	Ospedale, Studio privato	Libero professionista	Adolescenti	6 - 10 anni	Sì	Psicoterapia	dottorato, master	No	Sentire dai pz delle somigliane tra isolamento dovuto all'immunosopressione e dovuto al covid - molte riflessioni che hanno attenuato l'impatto e hanno permesso ai famigliari di immedesimarsi meglio	Difficoltà di accesso dei pz ai servizi ordinari, meno facilità nell'entrare in relazione e nel rispondere in tempi brevi alle loro richieste	Miglior programmazione, ma è difficile poter prevedere tutto a priori, forse qualche strumento in più ora lo abbiamo
Sì	31 - 40 anni	Femmina	Piemonte	Studio privato	Libero professionista	Adulti	6 - 10 anni	No	Psicoterapia sistemico Relazionale	Master universitario di II livello	No	Mi ha colpito positivamente vedere che per molti pazienti, ma una in particolare, questo periodo più “con se stessa” ha permesso di scoprire parti di sé che normalmente rimanevano celate. Abbiamo lavorato molto su questi aspetti cercando di rendere queste modalità spendibili nella vita di tutti i giorni	Una paziente che purtroppo ha risentito particolarmente di questo momento negativo vedendo acutizzarsi paure e rigidità pregresse ma che sembravano sotto controllo	Una gestione diversa delle situazioni critiche in emergenza. Ma purtroppo credo che tanto abbia fatto la personalità fragile della persona in questione
	31 - 40 anni	Femmina	Emilia-Romagna	Studio privato	Specializzando/a		< 5 anni	No			No	Gg	Fg	Foggia
	41 - 50 anni	Maschio	Campania	Ospedale pediatrico	Tirocinante		21 - 30 anni	No			No	Ggg	Ghh	Vhh
	31 - 40 anni	Femmina	Emilia-Romagna	Ospedale per adulti	Libero professionista		< 5 anni	Sì	Scuola Bolognese di Psicoterapia Cognitiva (approccio cognitivo-costruttivista)		No	Maggiore integrazione tra cure palliative e dipartimenti dedicati al COVID-19, maggiore comprensione degli aspetti di cura legati alla relazione e alla comunicazione	Scarso coordinamento tra psico-oncologia e psicologia dell'emergenza; percezione personale di non sapere che cosa si stava facendo per pazienti, famigliari, operatori e cittadini, non essendo parte del servizio di psicologia dell'emergenza; percezione di 'invadenza' del campo nel momento in cui mi sono adoperata per capire meglio e chiedere un feedback	Considerare da parte dell'Azienda l'integrazione tra i servizi già esistenti ed altri servizi che vengono attivati per l'emergenza. Chi viene da 'fuori' deve tenere conto dell'organizzazione interna.
	31 - 40 anni	Femmina	Emilia-Romagna	Ospedale per adulti	Dipendente		6 - 10 anni	Sì	psicoterapeuta cognitivo comportamentale	Practitioner EMDR, Istruttore Mindfulness, Trainer ACT	No	La pronta risposta degli operatori sanitari, l'unione e la collaborazione tra diverse discipline-compresa la branca di psicologia-, l'esserci da subito attivati con il coordinamento dell'EPE in modo professionale ed in ascolto dei vari reparti covid coinvolti e non. Ho dato la mia piena disponibilità nel fare squadra con le colleghe. Questa unione e cooperazione sta avendo ricadute positive sui p…	L'aver dovuto sospendere l'attività clinica routinaria dei pazienti in carico. Sto sopperendo a ciò provando a dare continuità con i colloqui telefonici e video-chiamate, ma non è semplice; data anche la mole di invii di richieste di sostegno psicologico per l'emergenza covid che arrivano.	Investire maggiormente sul personale.
	41 - 50 anni	Femmina	Emilia-Romagna	IRCCS	Dipendente		21 - 30 anni	No	psicoterapia sistemico-relazionale	EMDR Practitioner	No	Il secondo incontro con un paziente preso in carico per una prima valutazione (avevo svolto solo un colloquio) all'inizio della vicenda covid, prima dell'emergenza sanitaria vera a e propria. Nonostante la situazione clinica molto compromessa e il comprensibile momento di crisi sperimentato di fronte all'assenza di una risposta terapeutica (momento di crisi in seguito al quale mi era stato inviat…	Ho in mente qualche evento spiacevole, che tuttavia non mi ha sorpreso (nel senso che me lo potevo aspettare). Penso in particolare ai pazienti complessi (non solo in relazione alla loro malattia ma anche alla loro struttura di personalità, a sua volta legata a nuclei di sofferenza che stavamo affrontando in terapia con colloqui vis a vis).In questi casi le restrizioni legate al covid e la possib…	Sono cambiamenti che sto già iniziando ad apportare in itinere: inviare materiale (file, video, audio) con funzione psicoeducativa via wapp, rinforzare l'alleanza terapeutica con messaggi, portare particolare attenzione al rinforzo delle risorse, quando possibile.
Sì	> 61 anni	Maschio	Lazio	IRCCS, Studio privato	Libero professionista	Adulti	> 31 anni	Sì	Psichiatria, Psicoterapia (psicoanalista, IPA)	specializzazione in Criminologia Clinica e Psichiatria Forense	No	Ho partecipato al Programma Feel the Doctors del Club Medici soccorrendo con due consultazioni gratuite per ognuno 4 medici in prima linea per la pandemia (3 in Lombardia e 1 nel Lazio) ovviamente online. Una di queste consultazioni ha portato alla possibilità di accompagnare la Collega/paziente (medico dell'emergenza) nel lutto della madre anziana prevenendo un probabile burnout.	Alcuni pazienti oncologici mi hanno raccontato di non aver potuto accompagnare loro familiari morenti e che questo ha avuto conseguenze traumatiche.	La presenza di un numero adeguato di psico-oncologi e di una maggiore formazione psico-oncologica di TUTTO il personale ospedaliero.
